# Supplementary material for: Ammonium salicylate: a synchrotron study
Source: Acta Crystallogr Sect E Struct Rep Online. 2009 Aug 8;65(Pt 9):o2062. doi: 10.1107/S1600536809029857 (PMC2970122; doi:10.1107/S1600536809029857)
Supplement: Supplementary file 2 [file e-65-o2062-Isup2.hkl]

# 
# h,k,l, Fc-squared, Fo-squared, sigma(Fo-squared) and status flag 
# 
data_I

_audit_update_record
;
2009-07-17 # Formatted by publCIF
;
_shelx_title 'ammonium salicylate in P 21/n' 
_shelx_refln_list_code          4 
_shelx_F_calc_maximum       52.47 
_exptl_crystal_F_000       328.00 
_reflns_d_resolution_high  0.6970 
 
loop_ 
 _symmetry_equiv_pos_as_xyz 
 'x, y, z' 
 '-x+1/2, y+1/2, -z+1/2' 
 '-x, -y, -z' 
 'x-1/2, -y-1/2, z-1/2' 
 
_cell_length_a     6.0768 
_cell_length_b    20.0892 
_cell_length_c     6.3353 
_cell_angle_alpha  90.000 
_cell_angle_beta  102.768 
_cell_angle_gamma  90.000 
 
_shelx_F_squared_multiplier     1.000 
 
loop_ 
 _refln_index_h 
 _refln_index_k 
 _refln_index_l 
 _refln_F_squared_calc 
 _refln_F_squared_meas 
 _refln_F_squared_sigma 
 _refln_observed_status 
   2   0   0      246.12      301.91     11.94 o 
   4   0   0      132.35      127.23      5.80 o 
   6   0   0     1155.20     1267.99     61.61 o 
   8   0   0      112.09      203.09     15.35 o 
   1   1   0      342.52      399.59     13.63 o 
   2   1   0      138.29      137.74      4.34 o 
   3   1   0      804.30      830.94     25.30 o 
   4   1   0        2.06        1.65      0.30 o 
   5   1   0      173.77      187.32      6.56 o 
   6   1   0       90.29       99.48      4.17 o 
   7   1   0       15.87       15.93      1.62 o 
   8   1   0        1.84        0.97      1.02 o 
   2   2   0       47.63       60.52      1.82 o 
   3   2   0       27.63       24.64      0.89 o 
   4   2   0        7.95       11.58      0.95 o 
   5   2   0      395.32      402.02     14.16 o 
   6   2   0        5.12        6.83      0.85 o 
   7   2   0       41.43       39.77      2.16 o 
   8   2   0       49.04       53.26      5.19 o 
   1   3   0        2.61        4.92      0.29 o 
   2   3   0       24.51       23.03      1.22 o 
   3   3   0      291.71      337.07     10.27 o 
   4   3   0       81.65       85.16      3.16 o 
   5   3   0      126.22      133.60      6.56 o 
   6   3   0      184.57      178.32      6.86 o 
   7   3   0       17.73       22.12      1.57 o 
   8   3   0        0.41       -0.06      0.77 o 
   2   4   0      105.41       95.61      3.87 o 
   3   4   0      793.98      841.93     23.78 o 
   4   4   0       88.01       82.03      2.88 o 
   5   4   0       68.68       67.16      2.54 o 
   6   4   0      118.34      122.70      4.34 o 
   7   4   0      143.10      147.43     15.95 o 
   8   4   0        7.28        7.91      1.49 o 
   1   5   0     1631.40     1607.26    110.89 o 
   2   5   0     1082.89     1126.66     38.37 o 
   3   5   0        5.38        6.90      0.39 o 
   4   5   0        3.76        4.92      0.52 o 
   5   5   0       50.79       48.95      1.95 o 
   6   5   0       67.57       77.36      5.47 o 
   7   5   0       65.14       57.32      7.91 o 
   8   5   0       60.38       64.17      4.46 o 
   0   6   0      573.74      569.56     22.26 o 
   1   6   0     2752.58     2656.24    182.71 o 
   2   6   0      496.89      472.97     14.55 o 
   3   6   0       20.41       21.28      1.20 o 
   4   6   0      156.00      184.26      6.69 o 
   5   6   0      115.06      109.99      4.24 o 
   6   6   0        0.10        0.22      0.32 o 
   7   6   0       26.81       29.77      2.53 o 
   8   6   0       24.00       30.73      6.82 o 
   1   7   0      708.34      836.17     28.38 o 
   2   7   0     1026.53     1078.95     36.54 o 
   3   7   0      139.44      146.10      4.81 o 
   4   7   0        7.87        8.57      0.66 o 
   5   7   0        0.73        0.41      0.29 o 
   6   7   0       21.93       24.14      1.62 o 
   7   7   0       42.92       18.64      3.09 o 
   8   7   0       56.51       50.27      5.77 o 
   1   8   0     2089.03     2095.61    144.52 o 
   2   8   0        5.23        5.65      0.73 o 
   3   8   0      148.72      151.25      4.99 o 
   4   8   0        3.22        5.87      0.56 o 
   5   8   0       92.78       86.47      4.21 o 
   6   8   0       11.36       10.97      1.02 o 
   7   8   0       23.83       28.85      1.96 o 
   8   8   0       64.73       69.43      4.73 o 
   1   9   0       13.50       17.19      0.98 o 
   2   9   0      121.61      160.45      4.66 o 
   3   9   0      214.63      200.88      7.59 o 
   4   9   0      114.03      128.52      4.43 o 
   5   9   0      115.85      114.80      5.17 o 
   6   9   0        5.39        6.20      0.79 o 
   7   9   0       13.82       15.55      1.47 o 
   8   9   0       10.55       10.44      2.54 o 
   0  10   0      569.78      595.69     23.35 o 
   1  10   0       47.89       59.61      1.89 o 
   2  10   0      254.82      254.86      7.31 o 
   3  10   0        7.16        7.45      0.66 o 
   4  10   0       42.65       43.23      2.05 o 
   5  10   0       36.06       37.68      1.96 o 
   6  10   0        9.83        9.22      2.05 o 
   7  10   0        1.92        2.86      0.70 o 
   1  11   0       93.95      106.33      4.58 o 
   2  11   0        1.65        1.00      0.56 o 
   3  11   0      134.15      129.38      4.39 o 
   4  11   0        7.89       10.61      0.90 o 
   5  11   0      101.19       99.47      4.76 o 
   6  11   0        0.08       -0.11      0.32 o 
   7  11   0        5.12        6.95      0.98 o 
   0  12   0     1231.69     1466.45     67.13 o 
   1  12   0      655.39      676.07     18.83 o 
   2  12   0       19.60       22.54      1.40 o 
   3  12   0       34.60       30.75      1.56 o 
   4  12   0       36.90       29.18      2.38 o 
   5  12   0       82.34       74.41      4.11 o 
   6  12   0       25.82       28.46      2.09 o 
   7  12   0       24.98       27.24      1.88 o 
   1  13   0        1.85        2.43      0.31 o 
   2  13   0        4.84        7.42      0.63 o 
   3  13   0       40.31       41.81      1.96 o 
   4  13   0        9.08       13.09      1.74 o 
   5  13   0        0.24        0.22      0.34 o 
   6  13   0       20.45       22.48      1.60 o 
   7  13   0        2.60        2.51      1.02 o 
   0  14   0       28.14       26.34      1.46 o 
   1  14   0      136.91      136.61      4.07 o 
   2  14   0        2.59        2.35      0.44 o 
   3  14   0       10.17        9.07      0.80 o 
   4  14   0        0.01       -0.27      0.27 o 
   5  14   0        2.11        2.24      0.54 o 
   6  14   0        1.70        1.18      0.51 o 
   7  14   0        0.80        0.24      0.44 o 
   1  15   0        0.87        0.84      0.24 o 
   2  15   0        0.21        0.38      0.30 o 
   3  15   0        0.31        0.11      0.29 o 
   4  15   0       23.37       21.15      1.73 o 
   5  15   0        1.26        0.89      0.44 o 
   6  15   0       41.88       39.38      2.33 o 
   7  15   0        0.01        0.30      0.43 o 
   0  16   0       17.34       21.05      2.10 o 
   1  16   0      217.56      236.35      7.52 o 
   2  16   0        6.72        7.60      0.93 o 
   3  16   0       71.33       57.95      2.97 o 
   4  16   0       26.97       26.74      3.32 o 
   5  16   0       41.68       48.38      2.62 o 
   6  16   0        0.82        1.14      0.49 o 
   7  16   0        4.23        5.58      1.41 o 
   1  17   0        4.75        4.97      0.57 o 
   2  17   0        0.16        0.60      0.33 o 
   3  17   0        5.99       11.37      1.56 o 
   4  17   0       14.56       14.02      1.18 o 
   5  17   0        3.21        3.34      0.68 o 
   6  17   0        3.85        3.99      0.76 o 
   0  18   0      116.46       98.43      4.38 o 
   1  18   0        0.38        0.48      0.31 o 
   2  18   0       84.68       75.76      3.18 o 
   3  18   0        0.08        0.19      0.32 o 
   4  18   0        6.13        5.65      0.75 o 
   5  18   0        0.40        0.10      0.39 o 
   6  18   0        2.09        1.74      0.59 o 
   1  19   0        7.90        7.87      0.99 o 
   2  19   0        1.33        0.49      0.36 o 
   3  19   0        9.91        8.79      0.86 o 
   4  19   0        2.54        3.72      0.65 o 
   5  19   0        6.24        7.94      0.96 o 
   6  19   0        2.20        1.88      0.61 o 
   0  20   0       80.33       83.18      4.70 o 
   1  20   0        1.27        1.25      0.39 o 
   2  20   0        9.32        9.44      0.84 o 
   3  20   0      171.11      194.78     14.20 o 
   4  20   0       69.38       71.13      4.28 o 
   5  20   0        0.12        0.20      0.40 o 
   1  21   0        6.40        6.76      1.63 o 
   2  21   0       33.65       29.57      1.86 o 
   3  21   0       15.00       12.95      1.38 o 
   4  21   0       18.13       17.40      2.24 o 
   5  21   0        0.97        0.84      0.48 o 
   0  22   0        0.72        0.75      0.64 o 
   1  22   0       23.79       22.69      1.81 o 
   2  22   0       28.59       34.54      5.02 o 
   3  22   0        1.45        2.15      0.53 o 
   4  22   0       37.36       36.77      2.20 o 
   5  22   0       17.56       26.20      3.16 o 
   1  23   0       98.74       99.00      4.54 o 
   2  23   0        3.61        4.12      0.71 o 
   3  23   0        3.31        3.35      0.63 o 
   4  23   0        0.35        0.41      0.44 o 
   5  23   0       38.11       44.21      4.56 o 
   0  24   0       60.38       66.93      5.74 o 
   1  24   0        0.94        1.36      0.52 o 
   2  24   0        1.42        1.91      0.60 o 
   3  24   0        0.01       -0.21      0.36 o 
   4  24   0        1.85        2.14      0.67 o 
   1  25   0       30.12       33.58      2.45 o 
   2  25   0       14.09       15.21      1.31 o 
   3  25   0        0.39        0.47      0.53 o 
   4  25   0       15.76       15.57      1.75 o 
   0  26   0        8.61        8.42      1.63 o 
   1  26   0       22.82       20.54      4.11 o 
   2  26   0        9.40        9.87      1.16 o 
   3  26   0        5.44        9.12      1.35 o 
   1  27   0       46.33       59.64      3.88 o 
   2  27   0       68.18       69.42      4.34 o 
   0  28   0        9.09       14.22      2.18 o 
   1  28   0        6.51        6.01      1.09 o 
  -7   0   1      117.59      122.61      7.17 o 
  -5   0   1      119.02      121.98      5.33 o 
  -3   0   1      319.13      330.33     13.20 o 
  -1   0   1       17.38       20.48      0.98 o 
   1   0   1      147.93      189.40      7.49 o 
   3   0   1       19.72       23.02      1.25 o 
   5   0   1      203.48      216.04     15.02 o 
   7   0   1       15.76       10.41      1.96 o 
  -8   1   1        1.02        2.09      0.96 o 
  -7   1   1        5.91        5.94      0.89 o 
  -6   1   1      290.51      315.63     11.44 o 
  -5   1   1       37.79       34.54      1.50 o 
  -4   1   1      203.33      200.42      5.83 o 
  -3   1   1      916.22     1091.64     33.15 o 
  -2   1   1     1390.47     1382.24     53.88 o 
  -1   1   1      673.10      631.99     30.41 o 
   0   1   1      717.50      588.16     40.64 o 
   1   1   1       26.88       31.69      1.08 o 
   2   1   1      703.81      746.35     22.59 o 
   3   1   1      951.73     1059.28     43.61 o 
   4   1   1       17.84       23.16      0.99 o 
   5   1   1        0.89        1.32      0.35 o 
   6   1   1        3.73        4.71      0.85 o 
   7   1   1        5.07        4.98      1.05 o 
   8   1   1        8.95       10.15      1.82 o 
  -8   2   1       24.19       27.08      2.21 o 
  -7   2   1       93.74       85.81      5.31 o 
  -6   2   1      137.71      133.21      5.24 o 
  -5   2   1      142.29      149.62      5.05 o 
  -4   2   1       15.01       14.17      0.78 o 
  -3   2   1      441.48      460.37     14.05 o 
  -2   2   1      504.12      497.16     13.80 o 
  -1   2   1      271.04      294.22     11.58 o 
   1   2   1       20.96       17.77      0.67 o 
   2   2   1      905.93      937.33     38.42 o 
   3   2   1       80.36       84.78      3.14 o 
   4   2   1       91.65       97.06      4.59 o 
   5   2   1       70.38       71.29      2.94 o 
   6   2   1      123.09      127.48      5.86 o 
   7   2   1       11.82       14.55      1.68 o 
   8   2   1       13.86       14.51      1.78 o 
  -8   3   1       14.84       22.93      2.42 o 
  -7   3   1       72.07       76.07      4.87 o 
  -6   3   1       91.93       91.50      5.07 o 
  -5   3   1      267.33      273.84      8.76 o 
  -4   3   1      246.05      274.68      7.90 o 
  -3   3   1      745.17      822.70     24.88 o 
  -2   3   1      205.11      221.78      6.82 o 
  -1   3   1       71.73       54.65      2.40 o 
   2   3   1     1182.32     1285.15     50.19 o 
   3   3   1      850.03      877.41     35.61 o 
   4   3   1      228.37      237.45      6.87 o 
   5   3   1       42.90       42.60      1.80 o 
   6   3   1       38.38       41.58      2.04 o 
   7   3   1       51.70       46.37      3.25 o 
   8   3   1        1.37        1.16      0.94 o 
  -8   4   1       31.31       37.61      3.88 o 
  -7   4   1       15.11       13.30      1.36 o 
  -6   4   1      233.40      224.63      9.76 o 
  -5   4   1      410.68      416.21     15.01 o 
  -4   4   1        1.52        2.71      0.37 o 
  -3   4   1      152.16      169.68      4.93 o 
  -2   4   1      843.94      802.73     27.35 o 
  -1   4   1       78.77       79.92      5.98 o 
   3   4   1       74.18       72.73      2.24 o 
   4   4   1       81.97       77.39      3.66 o 
   5   4   1        2.98        2.95      0.46 o 
   6   4   1       44.55       45.33      2.18 o 
   7   4   1      102.30      105.63      6.15 o 
  -8   5   1        0.01       -0.18      0.49 o 
  -7   5   1       84.77       77.97      4.06 o 
  -6   5   1       15.31       15.91      1.28 o 
  -5   5   1      619.85      554.50     17.13 o 
  -4   5   1      142.64      128.90      4.77 o 
  -3   5   1      100.68       94.55      3.18 o 
  -2   5   1       41.06       39.30      1.70 o 
  -1   5   1      886.75      834.87     28.36 o 
   0   5   1      965.30      736.93     49.79 o 
   2   5   1      677.02      711.18     21.71 o 
   3   5   1       49.36       45.22      1.50 o 
   4   5   1       32.50       22.65      2.05 o 
   5   5   1       19.37       18.90      1.05 o 
   6   5   1       64.75       66.22      6.25 o 
   7   5   1        3.45        2.25      0.84 o 
   8   5   1       21.01       25.76      3.37 o 
  -8   6   1       25.39       22.16      6.01 o 
  -7   6   1        2.94        2.95      0.78 o 
  -6   6   1        1.24        1.33      0.43 o 
  -5   6   1       92.60       80.26      3.74 o 
  -4   6   1     1535.50     1562.95     53.15 o 
  -3   6   1       78.86       77.91      2.96 o 
  -2   6   1      111.81      106.63      3.93 o 
  -1   6   1        6.73        6.58      0.67 o 
   0   6   1      540.75      522.31     15.70 o 
   1   6   1        9.12       10.10      0.46 o 
   2   6   1      299.73      337.72      9.68 o 
   3   6   1       57.57       66.46      2.30 o 
   4   6   1      127.21      119.81      4.06 o 
   5   6   1       12.22       13.79      1.11 o 
   6   6   1       35.24       38.26      1.95 o 
   7   6   1       17.30       16.33      2.89 o 
  -8   7   1       12.40       13.75      1.80 o 
  -7   7   1       19.48       21.83      2.16 o 
  -6   7   1        4.85        5.40      0.70 o 
  -5   7   1        0.22        0.74      0.34 o 
  -4   7   1        9.89       14.69      0.89 o 
  -3   7   1       76.01       82.32      2.89 o 
  -2   7   1        5.07        4.43      0.38 o 
  -1   7   1      504.46      463.08     14.22 o 
   0   7   1        9.84       10.34      0.48 o 
   1   7   1      100.77      112.01      3.81 o 
   2   7   1      345.94      375.61     10.57 o 
   3   7   1       42.65       41.40      1.62 o 
   4   7   1        0.02        0.11      0.24 o 
   5   7   1       14.51       12.10      1.36 o 
   6   7   1        1.54        1.02      0.42 o 
   7   7   1      103.82      100.89      8.34 o 
  -8   8   1        0.50        0.96      0.73 o 
  -7   8   1       42.98       41.95      2.76 o 
  -6   8   1       27.02       26.84      1.64 o 
  -5   8   1      141.00      115.80      4.78 o 
  -4   8   1       16.39       16.89      1.11 o 
  -3   8   1      139.62      129.20      4.32 o 
  -2   8   1       92.04       86.86      2.97 o 
  -1   8   1      241.26      280.31      8.71 o 
   0   8   1        4.16        5.71      0.34 o 
   1   8   1     1975.29     1961.00    134.88 o 
   2   8   1      639.65      651.63     18.13 o 
   3   8   1      137.95      141.10      7.76 o 
   4   8   1      115.93      123.99      4.86 o 
   5   8   1        2.06        5.33      0.63 o 
   6   8   1        2.81        2.44      0.60 o 
   7   8   1      158.06      169.33      7.56 o 
  -8   9   1        0.00        0.36      0.67 o 
  -7   9   1        5.19        6.12      0.87 o 
  -6   9   1       20.77       19.68      1.36 o 
  -5   9   1        2.62        3.59      0.60 o 
  -4   9   1      575.62      520.04     18.27 o 
  -3   9   1        3.73        3.13      0.49 o 
  -2   9   1      170.85      176.49      5.69 o 
  -1   9   1      397.64      378.35     10.62 o 
   0   9   1       82.13       91.40      3.69 o 
   1   9   1       22.22       17.95      1.10 o 
   2   9   1     2425.48     2761.19    190.22 o 
   3   9   1       19.84       20.60      1.01 o 
   4   9   1        2.56        1.53      0.36 o 
   5   9   1        0.65        0.04      0.30 o 
   6   9   1       18.28       15.81      1.43 o 
   7   9   1        3.63        3.90      0.78 o 
  -8  10   1        3.43        3.39      1.01 o 
  -7  10   1      123.39      123.39      5.17 o 
  -6  10   1        5.63        7.09      1.47 o 
  -5  10   1       25.96       35.14      3.71 o 
  -4  10   1       96.98       99.64      4.03 o 
  -3  10   1       13.73       14.62      1.22 o 
  -2  10   1       28.39       26.22      1.11 o 
  -1  10   1      354.09      374.01     10.53 o 
   0  10   1        1.16        1.27      0.29 o 
   1  10   1       10.23       10.73      0.65 o 
   2  10   1      200.91      213.04      6.16 o 
   3  10   1        6.69        8.72      0.64 o 
   4  10   1        1.89        0.90      0.32 o 
   5  10   1       10.64        8.77      0.81 o 
   6  10   1        1.50        1.82      0.55 o 
   7  10   1        3.15        4.38      0.79 o 
  -7  11   1      120.48      118.97      5.04 o 
  -6  11   1       57.57       60.09      2.85 o 
  -5  11   1        5.83        6.44      0.77 o 
  -4  11   1      314.36      299.97     12.65 o 
  -3  11   1        1.83        1.07      0.36 o 
  -2  11   1       87.03       87.82      3.90 o 
  -1  11   1      544.11      576.52     16.10 o 
   0  11   1      249.41      243.01      6.90 o 
   1  11   1      101.08      117.72      5.16 o 
   2  11   1      488.92      468.02     13.12 o 
   3  11   1       11.78       18.29      1.23 o 
   4  11   1      106.67       95.07      3.75 o 
   5  11   1       44.59       40.65      3.74 o 
   6  11   1       44.86       46.04      2.57 o 
   7  11   1        2.44        2.60      0.70 o 
  -7  12   1       52.60       50.38      2.81 o 
  -6  12   1        0.95        1.46      0.52 o 
  -5  12   1        3.51        3.02      0.59 o 
  -4  12   1        3.18        2.04      0.48 o 
  -3  12   1        1.73        1.36      0.40 o 
  -2  12   1      190.03      184.18      6.80 o 
  -1  12   1        7.23        5.74      0.57 o 
   0  12   1       61.93       61.14      2.79 o 
   1  12   1      184.95      189.88      5.48 o 
   2  12   1      157.59      166.84      5.41 o 
   3  12   1       44.80       53.53      2.71 o 
   4  12   1        0.25        0.71      0.34 o 
   5  12   1       82.57       71.54      3.48 o 
   6  12   1        4.82        3.53      0.87 o 
   7  12   1        6.23        7.90      1.05 o 
  -7  13   1        0.01        0.14      0.40 o 
  -6  13   1       21.29       22.91      1.55 o 
  -5  13   1        0.29       -0.16      0.30 o 
  -4  13   1       69.08       58.48      3.20 o 
  -3  13   1        0.01        0.37      0.35 o 
  -2  13   1       89.22       96.51      4.41 o 
  -1  13   1      453.25      455.84     15.80 o 
   0  13   1        0.04        0.67      0.34 o 
   1  13   1      158.57      150.21      4.87 o 
   2  13   1       51.74       45.07      1.74 o 
   3  13   1        0.23        0.64      0.29 o 
   4  13   1      153.00      131.53      5.77 o 
   5  13   1       27.29       29.81      1.82 o 
   6  13   1        1.95        1.95      0.56 o 
   7  13   1        0.31        0.66      0.49 o 
  -7  14   1        0.05        0.18      0.41 o 
  -6  14   1       14.03       16.65      1.86 o 
  -5  14   1        5.60        5.42      0.80 o 
  -4  14   1       69.98       65.59      2.92 o 
  -3  14   1       17.50       11.20      2.78 o 
  -2  14   1       26.25       23.62      1.31 o 
  -1  14   1       88.10       99.40      3.39 o 
   0  14   1        4.03        5.29      0.40 o 
   1  14   1       10.52        9.93      0.56 o 
   2  14   1       13.89       12.61      0.83 o 
   3  14   1      135.36      112.76      4.11 o 
   4  14   1       20.33       22.18      1.45 o 
   5  14   1       36.67       37.10      2.50 o 
   6  14   1       17.89       15.83      1.35 o 
   7  14   1       11.81       12.80      4.21 o 
  -7  15   1        0.70        1.12      0.55 o 
  -6  15   1       36.48       40.29      4.74 o 
  -5  15   1        0.38        0.53      0.38 o 
  -4  15   1        3.95        3.00      0.58 o 
  -3  15   1       34.82       28.14      1.88 o 
  -2  15   1      197.53      215.71     11.32 o 
  -1  15   1       88.96       86.55      3.35 o 
   0  15   1      319.79      361.51     10.24 o 
   1  15   1      164.65      151.30      4.49 o 
   2  15   1       28.97       28.93      1.95 o 
   3  15   1        1.52        0.08      0.28 o 
   4  15   1       15.70       12.86      1.10 o 
   5  15   1       11.46       12.85      1.39 o 
   6  15   1       13.24       11.81      1.17 o 
  -7  16   1        1.59        2.98      0.76 o 
  -6  16   1       81.48       88.59      5.57 o 
  -5  16   1       18.81       21.74      1.45 o 
  -4  16   1        0.32        0.49      0.36 o 
  -3  16   1       78.50       84.95      4.15 o 
  -2  16   1        1.21        0.64      0.35 o 
  -1  16   1        7.98        7.69      0.61 o 
   0  16   1      104.97      113.49      3.79 o 
   1  16   1       41.75       38.73      1.61 o 
   2  16   1       86.48       90.94      3.57 o 
   3  16   1       12.62       13.04      1.06 o 
   4  16   1       48.41       39.70      2.20 o 
   5  16   1        0.11       -0.02      0.33 o 
   6  16   1       16.74       20.21      1.54 o 
  -6  17   1       25.36       22.71      3.13 o 
  -5  17   1        2.63        3.06      0.62 o 
  -4  17   1       15.40       16.46      1.23 o 
  -3  17   1      308.78      283.36     10.34 o 
  -2  17   1       15.64       16.47      1.10 o 
  -1  17   1        2.08        1.78      0.43 o 
   0  17   1       74.18       77.80      2.75 o 
   1  17   1       20.17       20.45      1.00 o 
   2  17   1       63.23       35.65      2.40 o 
   3  17   1      143.07      141.83      7.49 o 
   4  17   1        1.74        1.65      0.51 o 
   5  17   1       39.68       39.39      2.27 o 
   6  17   1        2.52        2.27      0.73 o 
  -6  18   1        1.38        1.39      0.58 o 
  -5  18   1       16.49       15.24      1.20 o 
  -4  18   1        0.30        0.49      0.38 o 
  -3  18   1       36.53       37.43      1.93 o 
  -2  18   1        0.23        0.39      0.32 o 
  -1  18   1        1.86        2.26      0.47 o 
   0  18   1      202.96      208.73      7.54 o 
   1  18   1        8.26        8.92      0.64 o 
   2  18   1       36.05       32.69      1.61 o 
   3  18   1       57.15       53.54      4.19 o 
   4  18   1        2.51        2.65      0.61 o 
   5  18   1        5.49        4.71      0.93 o 
   6  18   1       91.68       90.49      5.70 o 
  -6  19   1        8.55        6.75      1.33 o 
  -5  19   1        6.74        5.42      1.32 o 
  -4  19   1        1.45        1.69      0.52 o 
  -3  19   1        2.28        3.50      0.62 o 
  -2  19   1        0.00        0.38      0.33 o 
  -1  19   1        0.21        0.04      0.31 o 
   0  19   1       99.46      112.53      4.30 o 
   1  19   1        0.03       -0.27      0.27 o 
   2  19   1        0.49        0.70      0.34 o 
   3  19   1        2.62        2.60      0.58 o 
   4  19   1        0.06        0.16      0.37 o 
   5  19   1       18.87       19.12      1.46 o 
   6  19   1       64.58       70.96      6.76 o 
  -6  20   1        6.71        5.61      0.95 o 
  -5  20   1        9.01       10.50      1.22 o 
  -4  20   1        2.80        2.88      0.62 o 
  -3  20   1        3.43        3.36      0.64 o 
  -2  20   1        0.33        0.74      0.38 o 
  -1  20   1      103.47      102.25      4.72 o 
   0  20   1        1.28        1.36      0.41 o 
   1  20   1       59.20       67.38      5.61 o 
   2  20   1       40.98       38.82      1.84 o 
   3  20   1       17.99       11.54      3.95 o 
   4  20   1        1.87        1.67      0.55 o 
   5  20   1       24.04       27.84      2.23 o 
  -5  21   1        3.26        3.44      0.70 o 
  -4  21   1       38.19       40.07      2.13 o 
  -3  21   1        9.51        7.76      0.87 o 
  -2  21   1        3.74        2.59      0.54 o 
  -1  21   1        7.71        8.29      0.78 o 
   0  21   1       91.98       97.22      4.53 o 
   1  21   1       11.16       10.35      0.94 o 
   2  21   1       26.07       26.48      1.65 o 
   3  21   1        0.03       -0.03      0.34 o 
   4  21   1        4.03        2.71      0.69 o 
   5  21   1       17.67       18.51      1.52 o 
  -5  22   1        0.25        0.43      0.46 o 
  -4  22   1        0.81        0.95      0.47 o 
  -3  22   1        3.05        2.45      0.58 o 
  -2  22   1        1.05        1.55      0.47 o 
  -1  22   1      108.29      105.30      5.57 o 
   0  22   1      120.64      121.97      6.68 o 
   1  22   1        3.63        4.17      0.68 o 
   2  22   1        7.72       11.92      2.65 o 
   3  22   1        0.89        1.52      0.53 o 
   4  22   1       21.36       22.82      1.67 o 
   5  22   1       39.08       40.42      4.20 o 
  -5  23   1        4.25        3.62      1.35 o 
  -4  23   1        2.99        2.63      0.67 o 
  -3  23   1        5.64        8.13      1.10 o 
  -2  23   1        1.06        1.36      0.46 o 
  -1  23   1       96.24       95.37      3.91 o 
   0  23   1       26.19       11.93      1.82 o 
   1  23   1       52.42       54.13      3.41 o 
   2  23   1        0.12        0.26      0.45 o 
   3  23   1        8.84       10.56      1.33 o 
   4  23   1        2.60        2.59      0.68 o 
  -4  24   1        1.98        3.09      0.69 o 
  -3  24   1        0.95        0.57      0.40 o 
  -2  24   1      194.38      175.30      7.69 o 
  -1  24   1       70.37       79.33      3.88 o 
   0  24   1        5.48        3.15      1.12 o 
   1  24   1        0.80        0.65      0.43 o 
   2  24   1        5.40        5.39      0.99 o 
   3  24   1        0.28        1.00      0.63 o 
   4  24   1       46.63       49.32      2.79 o 
  -4  25   1        0.61        0.75      0.48 o 
  -3  25   1       35.63       37.36      2.35 o 
  -2  25   1        4.60        5.65      0.89 o 
  -1  25   1        0.94        0.93      0.59 o 
   0  25   1        2.67        3.42      1.17 o 
   1  25   1        3.54        5.44      1.27 o 
   2  25   1        2.31        2.07      0.70 o 
   3  25   1        3.48        3.84      0.95 o 
  -3  26   1        0.00        0.13      0.39 o 
  -2  26   1        6.03        7.43      1.01 o 
  -1  26   1       93.87       88.58      5.23 o 
   0  26   1        6.76        7.76      1.16 o 
   1  26   1        5.24        4.80      1.24 o 
   2  26   1       27.50       28.90      2.32 o 
   3  26   1        0.71        0.55      0.77 o 
  -3  27   1        5.70        6.74      1.18 o 
  -2  27   1       12.38       12.09      1.22 o 
  -1  27   1        9.84       12.63      1.71 o 
   0  27   1        0.86        0.28      0.52 o 
   1  27   1        1.68        2.40      1.08 o 
   2  27   1        0.27        0.62      0.55 o 
  -2  28   1       29.18       28.74      3.20 o 
  -1  28   1        2.19        2.61      0.78 o 
   0  28   1        6.88        9.81      3.01 o 
  -8   0   2       67.35       67.04      6.82 o 
  -6   0   2       46.09       49.75      3.38 o 
  -4   0   2       12.36       18.12      1.17 o 
  -2   0   2      418.50      467.04     18.42 o 
   0   0   2      227.75      177.70      7.16 o 
   2   0   2       92.06       89.42      6.93 o 
   4   0   2        3.25        4.16      0.58 o 
   6   0   2       19.79       22.84      2.93 o 
  -8   1   2       10.16       11.88      1.80 o 
  -7   1   2       25.32       24.67      1.90 o 
  -6   1   2        2.02        1.85      0.50 o 
  -5   1   2      407.54      445.43     13.91 o 
  -4   1   2       36.19       38.72      1.41 o 
  -3   1   2      328.93      378.79     10.64 o 
  -2   1   2      302.68      313.52      9.44 o 
  -1   1   2     1951.49     1357.71     90.93 o 
   0   1   2      169.96      170.90      4.86 o 
   1   1   2       19.46       15.96      0.75 o 
   2   1   2       86.09      100.26      3.27 o 
   3   1   2     1288.41     1316.78     36.42 o 
   4   1   2       37.99       44.82      2.00 o 
   5   1   2       23.10       24.68      1.26 o 
   6   1   2       13.00       13.55      1.50 o 
   7   1   2        7.28       10.10      1.42 o 
  -8   2   2        2.04        1.59      2.06 o 
  -7   2   2        7.05        6.13      1.38 o 
  -6   2   2        0.13        0.09      0.40 o 
  -5   2   2        0.45        0.27      0.27 o 
  -4   2   2       37.37       46.57      2.09 o 
  -3   2   2      999.23     1161.30     39.61 o 
  -1   2   2      305.85      289.27      8.87 o 
   0   2   2      190.56      174.05      5.43 o 
   1   2   2       35.23       35.43      1.27 o 
   2   2   2      224.05      224.07      7.02 o 
   3   2   2      340.54      382.64     10.79 o 
   4   2   2      165.12      149.28      5.87 o 
   5   2   2        6.04        6.00      1.00 o 
   6   2   2       18.03       19.32      2.26 o 
   7   2   2       12.01       12.74      1.56 o 
  -8   3   2       26.98       28.66      2.77 o 
  -7   3   2        4.31        3.86      0.83 o 
  -6   3   2      136.00      134.06      7.47 o 
  -5   3   2      133.32      126.82      4.81 o 
  -4   3   2       88.59       95.50      3.21 o 
  -3   3   2       31.17       37.87      1.32 o 
  -2   3   2      475.59      495.19     23.71 o 
  -1   3   2        4.90        6.71      0.37 o 
   0   3   2      167.28      169.81      5.96 o 
   1   3   2       67.74       70.67      2.34 o 
   2   3   2       43.37       38.11      1.49 o 
   3   3   2       19.62       10.05      0.75 o 
   4   3   2        0.96        0.58      0.25 o 
   5   3   2        6.88        8.88      0.87 o 
   6   3   2        1.11        1.16      0.46 o 
   7   3   2        2.05        2.20      0.85 o 
  -8   4   2       17.28       19.07      1.77 o 
  -7   4   2        8.83        6.30      1.23 o 
  -6   4   2        2.79        2.50      0.55 o 
  -5   4   2       49.00       45.22      2.30 o 
  -4   4   2        2.91        4.41      0.46 o 
  -3   4   2       92.39       91.55      3.31 o 
  -2   4   2      630.65      652.80     19.74 o 
  -1   4   2       73.85       70.90      2.17 o 
   0   4   2       12.41       12.17      0.52 o 
   1   4   2        0.35        0.42      0.17 o 
   2   4   2       10.30        9.42      0.56 o 
   3   4   2        3.76        4.14      0.35 o 
   4   4   2        3.38        4.17      0.48 o 
   5   4   2       22.78       19.08      1.18 o 
   6   4   2       40.63       38.81      2.20 o 
   7   4   2       22.50       23.55      3.56 o 
  -8   5   2        3.33        3.87      0.88 o 
  -7   5   2       28.35       30.27      2.09 o 
  -6   5   2       40.93       54.31      4.52 o 
  -5   5   2       35.29       30.46      1.59 o 
  -4   5   2       10.41       10.82      0.70 o 
  -3   5   2       13.86       16.84      0.71 o 
  -2   5   2      124.45      152.54      5.57 o 
  -1   5   2      190.13      185.57      5.33 o 
   0   5   2       15.55       20.75      1.08 o 
   1   5   2       14.49       13.07      0.71 o 
   2   5   2        0.26        0.14      0.17 o 
   3   5   2       15.50       16.01      0.79 o 
   4   5   2      310.96      309.72     10.93 o 
   5   5   2        6.84        5.80      0.67 o 
   6   5   2       15.09       14.98      1.25 o 
   7   5   2        2.19        2.87      0.90 o 
  -8   6   2        7.56        7.22      1.33 o 
  -7   6   2        0.06        0.01      0.46 o 
  -6   6   2       29.10       26.78      1.56 o 
  -5   6   2       21.46       20.14      1.47 o 
  -4   6   2        0.03        0.28      0.27 o 
  -3   6   2      411.85      406.44     16.46 o 
  -2   6   2      449.77      520.51     17.99 o 
  -1   6   2      229.34      254.10      8.95 o 
   0   6   2       51.62       62.92      2.14 o 
   1   6   2      214.16      228.25      7.07 o 
   2   6   2       64.73       67.77      2.69 o 
   3   6   2      103.53      114.69      4.22 o 
   4   6   2      178.17      169.56      6.23 o 
   5   6   2        9.18       11.21      0.90 o 
   6   6   2        0.97        1.28      0.49 o 
   7   6   2        1.90        2.81      0.91 o 
  -8   7   2        0.62        0.12      0.58 o 
  -7   7   2       35.17       32.03      4.14 o 
  -6   7   2       37.46       39.53      2.01 o 
  -5   7   2      616.61      607.49     24.32 o 
  -4   7   2      178.58      155.83      8.29 o 
  -3   7   2       75.08       68.39      2.89 o 
  -2   7   2      171.85      183.94      5.92 o 
  -1   7   2      556.35      586.41     19.92 o 
   0   7   2        7.83       11.41      0.96 o 
   1   7   2     1292.45     1389.18     47.92 o 
   2   7   2      182.74      170.11      5.40 o 
   3   7   2      246.47      302.00     18.52 o 
   4   7   2      176.03      181.21      6.60 o 
   5   7   2        2.68        4.37      0.62 o 
   6   7   2       20.98       19.85      1.48 o 
   7   7   2       63.66       70.82      6.54 o 
  -8   8   2        8.26        6.98      1.23 o 
  -7   8   2       53.53       53.70      2.76 o 
  -6   8   2       40.12       36.01      2.26 o 
  -5   8   2      143.32      130.84      5.22 o 
  -4   8   2      254.33      242.07      8.92 o 
  -3   8   2      100.76       98.98      3.97 o 
  -2   8   2      203.05      214.90      6.89 o 
  -1   8   2     1937.13     1912.94    173.89 o 
   0   8   2       14.63       15.81      0.66 o 
   1   8   2      312.50      352.08     10.83 o 
   2   8   2      918.58      979.10     29.71 o 
   3   8   2        2.69        2.29      0.34 o 
   4   8   2        0.05        0.42      0.28 o 
   5   8   2      182.42      173.68      6.50 o 
   6   8   2       10.89        7.04      1.38 o 
   7   8   2        5.68        5.80      1.05 o 
  -8   9   2        2.18        2.58      0.83 o 
  -7   9   2        1.73        1.77      0.61 o 
  -6   9   2       32.59       28.94      1.75 o 
  -5   9   2       86.71       73.20      3.93 o 
  -4   9   2      753.11      620.62     24.91 o 
  -3   9   2       72.45       65.02      2.82 o 
  -2   9   2      504.05      546.13     18.97 o 
  -1   9   2      374.74      395.01     11.14 o 
   0   9   2       10.53       11.58      0.55 o 
   1   9   2      175.15      163.73      5.79 o 
   2   9   2      435.29      457.99     12.86 o 
   3   9   2       25.10       20.14      1.39 o 
   4   9   2      203.15      172.22      6.33 o 
   5   9   2       19.90       17.89      1.34 o 
   6   9   2        3.80        3.88      0.65 o 
   7   9   2        3.62        4.82      0.98 o 
  -8  10   2        7.93        7.24      1.23 o 
  -7  10   2       20.38       17.94      1.69 o 
  -6  10   2        0.62        0.21      0.35 o 
  -5  10   2        9.70        8.07      0.92 o 
  -4  10   2      102.04      107.44      4.75 o 
  -3  10   2      205.43      201.29      9.94 o 
  -2  10   2      144.07      115.45      4.44 o 
  -1  10   2        1.00        0.36      0.15 o 
   0  10   2      112.78      119.38      3.55 o 
   1  10   2      158.29      155.04      4.51 o 
   2  10   2      219.85      193.70      6.88 o 
   3  10   2       12.17       13.33      1.13 o 
   4  10   2       40.04       27.56      1.45 o 
   5  10   2        0.49        0.44      0.34 o 
   6  10   2       11.36       15.60      1.34 o 
   7  10   2       55.85       55.90      3.62 o 
  -8  11   2        8.42        9.33      3.64 o 
  -7  11   2       20.75       20.83      1.54 o 
  -6  11   2       29.53       29.89      1.78 o 
  -5  11   2       29.76       28.00      2.88 o 
  -4  11   2       35.99       33.70      1.80 o 
  -3  11   2      218.06      209.81      7.78 o 
  -2  11   2        6.32        4.17      0.53 o 
  -1  11   2       51.13       52.87      2.18 o 
   0  11   2      168.63      156.55      4.57 o 
   1  11   2      110.74      126.89      3.73 o 
   2  11   2      441.79      449.32     13.83 o 
   3  11   2        0.80        1.14      0.35 o 
   4  11   2        4.65        2.37      0.48 o 
   5  11   2        4.62        4.81      0.67 o 
   6  11   2        0.48        0.47      0.44 o 
   7  11   2        0.01       -0.28      0.44 o 
  -7  12   2        8.69        9.69      1.06 o 
  -6  12   2        1.22        0.86      0.45 o 
  -5  12   2       12.78       13.60      1.16 o 
  -4  12   2      465.17      478.20     16.98 o 
  -3  12   2       67.52       69.84      3.03 o 
  -2  12   2      452.32      445.75     21.69 o 
  -1  12   2       12.89       14.49      1.12 o 
   0  12   2       18.60       18.75      1.03 o 
   1  12   2        0.19        0.31      0.19 o 
   2  12   2      680.25      612.28     18.69 o 
   3  12   2      319.82      301.99     10.65 o 
   4  12   2        0.22        0.18      0.30 o 
   5  12   2        0.17        0.03      0.31 o 
   6  12   2       15.33       15.44      1.36 o 
   7  12   2        2.57        4.20      1.27 o 
  -7  13   2       33.28       33.84      2.47 o 
  -6  13   2       50.97       52.25      4.86 o 
  -5  13   2        9.37        9.67      0.96 o 
  -4  13   2       40.59       32.61      2.10 o 
  -3  13   2      306.01      337.44     21.19 o 
  -2  13   2      417.27      415.97     14.60 o 
  -1  13   2       26.66       27.48      1.19 o 
   0  13   2       72.92       72.24      2.30 o 
   1  13   2      135.19      116.51      3.93 o 
   2  13   2       17.54       23.41      1.55 o 
   3  13   2      383.65      382.88     13.35 o 
   4  13   2      132.42      128.59      4.93 o 
   5  13   2        0.28        0.26      0.36 o 
   6  13   2        4.89        5.79      0.86 o 
  -7  14   2        0.54        0.35      0.45 o 
  -6  14   2       21.96       22.24      1.50 o 
  -5  14   2      114.69      110.45      4.84 o 
  -4  14   2        3.70        2.73      0.57 o 
  -3  14   2      314.66      283.73     18.34 o 
  -2  14   2      296.24      281.22     14.62 o 
  -1  14   2       27.92       27.13      1.22 o 
   0  14   2       10.26        8.35      0.82 o 
   1  14   2      385.98      353.54     10.04 o 
   2  14   2        4.27        5.04      0.56 o 
   3  14   2      241.03      250.19      8.94 o 
   4  14   2       42.45       42.79      2.04 o 
   5  14   2        0.04        0.03      0.35 o 
   6  14   2        6.15        6.57      0.94 o 
  -7  15   2        1.81        1.24      0.54 o 
  -6  15   2      251.46      234.80     12.90 o 
  -5  15   2        1.51        1.67      0.52 o 
  -4  15   2       27.26       23.62      1.74 o 
  -3  15   2      163.91      156.62     12.23 o 
  -2  15   2        0.22        0.09      0.37 o 
  -1  15   2        1.95        1.68      0.34 o 
   0  15   2      502.52      460.92     14.23 o 
   1  15   2      203.86      190.08      6.81 o 
   2  15   2        0.08       -0.09      0.23 o 
   3  15   2       31.94       28.92      1.61 o 
   4  15   2       13.23       14.93      1.20 o 
   5  15   2       12.34       11.09      1.10 o 
   6  15   2       29.50       36.36      2.23 o 
  -7  16   2        4.39        4.08      0.79 o 
  -6  16   2        1.90        1.32      0.51 o 
  -5  16   2       20.45       18.58      1.37 o 
  -4  16   2        8.55        9.37      0.93 o 
  -3  16   2        9.10        9.70      0.93 o 
  -2  16   2       21.11       18.25      1.23 o 
  -1  16   2       83.07       83.10      2.97 o 
   0  16   2      244.09      268.74     13.92 o 
   1  16   2        7.95        8.79      0.68 o 
   2  16   2        1.93        2.46      0.45 o 
   3  16   2       36.38       30.21      1.57 o 
   4  16   2        0.12        0.20      0.36 o 
   5  16   2        1.78        1.30      0.53 o 
   6  16   2       98.35      109.18      5.18 o 
  -7  17   2        4.20        2.32      2.04 o 
  -6  17   2        4.31        4.81      0.78 o 
  -5  17   2       88.23       88.58      4.63 o 
  -4  17   2       22.19       20.96      1.40 o 
  -3  17   2        0.07        0.18      0.36 o 
  -2  17   2       11.42       13.17      1.06 o 
  -1  17   2        4.57        6.64      0.73 o 
   0  17   2       39.55       41.34      1.85 o 
   1  17   2      197.91      196.76      7.11 o 
   2  17   2        3.32        3.58      0.52 o 
   3  17   2       44.33       47.71      2.48 o 
   4  17   2       96.51       96.60      4.49 o 
   5  17   2       42.39       48.71      2.69 o 
   6  17   2        0.09       -0.03      0.64 o 
  -6  18   2       42.98       36.95      2.07 o 
  -5  18   2       96.51       96.14      4.89 o 
  -4  18   2        0.01        0.01      0.33 o 
  -3  18   2       13.01       12.05      1.47 o 
  -2  18   2       46.20       46.93      2.62 o 
  -1  18   2        2.31        1.80      0.47 o 
   0  18   2        4.74        4.26      0.49 o 
   1  18   2      224.88      258.48     18.83 o 
   2  18   2       68.03       64.14      2.69 o 
   3  18   2        2.43        1.68      0.51 o 
   4  18   2        6.04        4.87      0.84 o 
   5  18   2        3.71        5.06      0.84 o 
  -6  19   2      132.13      130.09      5.37 o 
  -5  19   2       92.48       83.14      5.98 o 
  -4  19   2        0.12        0.37      0.38 o 
  -3  19   2        2.74        3.64      0.66 o 
  -2  19   2        1.27        1.92      0.53 o 
  -1  19   2      131.64      122.88      4.78 o 
   0  19   2      597.28      612.60     18.98 o 
   1  19   2       31.35       29.71      2.46 o 
   2  19   2       23.77       22.17      1.44 o 
   3  19   2        4.72        5.17      0.76 o 
   4  19   2       22.56       21.11      1.54 o 
   5  19   2        0.23        0.44      0.45 o 
  -6  20   2       11.16       10.64      1.09 o 
  -5  20   2       22.12       26.63      2.36 o 
  -4  20   2        0.17        0.05      0.35 o 
  -3  20   2        9.50        8.94      0.92 o 
  -2  20   2       83.62       77.73      3.38 o 
  -1  20   2      137.36      134.46      6.02 o 
   0  20   2       53.82       57.44      2.25 o 
   1  20   2       16.94       17.60      2.14 o 
   2  20   2       28.35       26.64      1.96 o 
   3  20   2       54.64       55.43      6.67 o 
   4  20   2        0.01       -0.11      0.38 o 
   5  20   2       31.82       37.97      2.97 o 
  -5  21   2       80.13       82.11      3.67 o 
  -4  21   2        7.89        9.06      0.98 o 
  -3  21   2        9.34       10.02      1.00 o 
  -2  21   2        0.41       -0.14      0.34 o 
  -1  21   2      139.03      145.13      5.62 o 
   0  21   2        5.37        5.21      0.66 o 
   1  21   2        0.18       -0.03      0.41 o 
   2  21   2        0.13        0.11      0.44 o 
   3  21   2       10.86       10.90      1.53 o 
   4  21   2        0.02       -0.10      0.38 o 
   5  21   2       51.40       56.11      5.47 o 
  -5  22   2        0.20        0.10      0.42 o 
  -4  22   2        1.82        1.73      0.57 o 
  -3  22   2        2.80        2.23      0.59 o 
  -2  22   2       42.57       45.68      2.46 o 
  -1  22   2        0.42        0.27      0.36 o 
   0  22   2       13.06       12.30      1.13 o 
   1  22   2        1.62        1.09      0.62 o 
   2  22   2       18.78       13.54      1.39 o 
   3  22   2        0.55        1.05      0.54 o 
   4  22   2        2.86        3.22      0.72 o 
  -5  23   2        0.43       -0.28      0.46 o 
  -4  23   2        0.90        0.40      0.44 o 
  -3  23   2       15.09       17.03      1.31 o 
  -2  23   2        3.28        3.37      0.65 o 
  -1  23   2       25.12       23.47      1.44 o 
   0  23   2        2.41        2.49      0.97 o 
   1  23   2       43.44       47.85      4.34 o 
   2  23   2        3.88        3.22      0.78 o 
   3  23   2       22.96       28.71      3.63 o 
   4  23   2        1.50        1.75      0.70 o 
  -4  24   2       36.10       38.91      2.38 o 
  -3  24   2        1.67        2.14      0.59 o 
  -2  24   2        9.73       11.03      1.05 o 
  -1  24   2       35.37       31.13      2.82 o 
   0  24   2        0.02       -0.30      0.55 o 
   1  24   2        2.90        2.90      1.08 o 
   2  24   2       74.58       82.17      4.86 o 
   3  24   2        0.30       -0.02      0.46 o 
  -4  25   2        2.41        2.27      0.74 o 
  -3  25   2        6.78        6.77      0.88 o 
  -2  25   2       23.89       23.82      1.78 o 
  -1  25   2        0.15        0.09      0.50 o 
   0  25   2        0.36        0.33      0.72 o 
   1  25   2        4.27        5.16      1.33 o 
   2  25   2       26.83       33.13      2.50 o 
   3  25   2        4.95        5.47      1.41 o 
  -3  26   2       11.98       11.49      1.11 o 
  -2  26   2        1.10        1.08      0.49 o 
  -1  26   2       17.62       18.14      2.40 o 
   0  26   2        0.01        0.80      0.75 o 
   1  26   2       12.27       13.59      2.04 o 
   2  26   2       27.27       32.86      2.55 o 
  -2  27   2        0.46        0.26      0.52 o 
  -1  27   2       21.19       26.62      2.95 o 
   0  27   2        5.87        7.40      1.63 o 
   1  27   2       15.07       15.77      2.26 o 
  -7   0   3        1.21        0.72      0.97 o 
  -5   0   3       17.93       17.38      1.33 o 
  -3   0   3       58.01       82.36      3.73 o 
  -1   0   3      112.45      129.61      5.42 o 
   1   0   3      421.01      509.32     27.68 o 
   3   0   3       32.52       30.46      4.13 o 
   5   0   3       31.23       32.25      2.23 o 
   7   0   3       17.74       17.78      2.73 o 
  -8   1   3        2.06        1.60      0.91 o 
  -7   1   3        8.03       10.90      1.65 o 
  -6   1   3        5.19        7.00      1.03 o 
  -5   1   3       56.97       40.19      1.73 o 
  -4   1   3        7.88        9.29      0.65 o 
  -3   1   3       23.10       36.71      2.39 o 
  -2   1   3        3.06        3.03      0.31 o 
  -1   1   3      166.99      186.42      7.70 o 
   0   1   3        4.43        3.35      0.38 o 
   1   1   3      161.34      186.33      7.64 o 
   2   1   3       11.45       10.41      0.79 o 
   3   1   3       50.11       50.06      2.09 o 
   4   1   3       34.63       35.33      1.86 o 
   5   1   3       14.25       13.28      0.98 o 
   6   1   3       58.13       57.11      3.76 o 
   7   1   3        4.92        4.76      1.27 o 
  -8   2   3        3.42        2.23      1.28 o 
  -7   2   3        2.45        0.69      0.72 o 
  -6   2   3       23.61       24.69      3.79 o 
  -5   2   3        0.08        0.19      0.31 o 
  -4   2   3      209.83      253.51      9.60 o 
  -3   2   3       84.78       87.36      3.33 o 
  -2   2   3       56.04       45.92      1.54 o 
  -1   2   3       51.03       50.52      1.68 o 
   0   2   3      584.68      633.11     19.32 o 
   1   2   3       13.86       13.83      1.11 o 
   2   2   3       29.06       23.37      1.14 o 
   3   2   3        3.30        2.13      0.38 o 
   4   2   3       30.74       29.84      1.72 o 
   5   2   3        4.63        4.69      0.69 o 
   6   2   3        1.73        1.31      0.69 o 
   7   2   3        1.35        1.46      0.74 o 
  -8   3   3        9.69       13.26      1.93 o 
  -7   3   3       14.44       18.15      1.77 o 
  -6   3   3      110.04       90.01      4.45 o 
  -5   3   3       41.84       31.41      1.66 o 
  -4   3   3        0.23        1.03      0.28 o 
  -3   3   3      243.64      243.45      7.65 o 
  -2   3   3       23.34       26.50      1.41 o 
  -1   3   3      114.34      126.84      3.79 o 
   0   3   3      905.35     1042.91     31.49 o 
   1   3   3        1.90        1.46      0.25 o 
   2   3   3       42.62       40.29      1.54 o 
   3   3   3       10.03        9.62      1.01 o 
   4   3   3       22.54       19.45      1.08 o 
   5   3   3        0.17        0.36      0.33 o 
   6   3   3        3.59        3.24      0.67 o 
   7   3   3        0.08        0.31      0.54 o 
  -8   4   3       41.17       34.12      3.03 o 
  -7   4   3        1.71        0.63      0.51 o 
  -6   4   3       89.94       81.23      4.06 o 
  -5   4   3       10.95       12.22      1.10 o 
  -4   4   3      331.35      312.29     14.22 o 
  -3   4   3        2.10        2.10      0.29 o 
  -2   4   3      192.69      207.08      6.04 o 
  -1   4   3      290.01      308.78      9.70 o 
   1   4   3       26.59       25.57      1.08 o 
   2   4   3        8.45        9.03      0.80 o 
   3   4   3       30.35       30.07      1.28 o 
   4   4   3       88.83       86.44      3.37 o 
   5   4   3       10.47        8.81      0.91 o 
   6   4   3       58.17       61.23      4.87 o 
   7   4   3        0.02       -0.08      0.50 o 
  -8   5   3        6.16        8.03      1.54 o 
  -7   5   3       49.26       46.99      3.56 o 
  -6   5   3        0.64        0.59      0.38 o 
  -5   5   3       36.68       38.84      2.18 o 
  -4   5   3       43.65       43.39      2.03 o 
  -3   5   3       88.68       94.26      3.32 o 
  -2   5   3      362.29      390.15     15.20 o 
  -1   5   3        8.38       12.79      0.74 o 
   0   5   3       24.02       31.27      1.12 o 
   1   5   3        0.12        0.71      0.22 o 
   2   5   3        2.33        3.51      0.39 o 
   3   5   3      204.72      187.67      6.70 o 
   4   5   3      116.14      117.66      4.43 o 
   5   5   3       44.35       43.95      2.81 o 
   6   5   3        1.10        0.27      0.40 o 
   7   5   3        0.33       -0.24      0.48 o 
  -8   6   3       48.43       53.69      3.43 o 
  -7   6   3       34.00       36.32      2.87 o 
  -6   6   3       11.05        9.88      0.96 o 
  -5   6   3       12.49       14.40      1.08 o 
  -4   6   3      156.85      146.92      6.42 o 
  -3   6   3        5.84        7.06      0.57 o 
  -2   6   3      172.92      203.10      7.35 o 
  -1   6   3      948.00      959.46     29.18 o 
   0   6   3      499.65      476.86     13.39 o 
   1   6   3        2.79        2.52      0.40 o 
   2   6   3        4.68        4.44      0.41 o 
   3   6   3       13.65       10.93      1.19 o 
   4   6   3       43.05       46.10      2.39 o 
   5   6   3       99.11       94.89      4.38 o 
   6   6   3        6.96        6.69      0.88 o 
   7   6   3        4.18        3.41      0.98 o 
  -8   7   3        0.02       -0.21      0.50 o 
  -7   7   3       80.97       93.41      8.48 o 
  -6   7   3       18.68       18.19      1.93 o 
  -5   7   3        3.42        3.51      0.80 o 
  -4   7   3        3.39        4.40      0.69 o 
  -3   7   3      195.20      200.28      8.88 o 
  -2   7   3       42.88       58.81      2.95 o 
  -1   7   3      843.34      936.16     25.94 o 
   0   7   3       56.67       62.97      2.25 o 
   1   7   3       14.50       10.75      0.67 o 
   2   7   3      156.71      183.26      7.48 o 
   3   7   3       32.84       35.23      1.46 o 
   4   7   3       50.54       47.67      2.14 o 
   5   7   3        0.28        0.62      0.38 o 
   6   7   3        1.01        2.04      0.56 o 
   7   7   3        0.01        0.30      0.80 o 
  -8   8   3        4.07        4.61      1.05 o 
  -7   8   3        2.04        0.53      0.45 o 
  -6   8   3       93.98       90.37      3.96 o 
  -5   8   3       40.24       39.75      2.12 o 
  -4   8   3        5.75        7.60      0.84 o 
  -3   8   3        3.32        5.08      0.65 o 
  -2   8   3       74.78       82.24      3.29 o 
  -1   8   3       88.52       99.64      3.08 o 
   0   8   3        2.74        3.91      0.35 o 
   1   8   3       51.26       57.26      2.55 o 
   2   8   3       26.99       24.61      1.18 o 
   3   8   3       31.96       29.54      1.47 o 
   4   8   3       63.22       56.70      2.85 o 
   5   8   3       24.18       23.22      2.00 o 
   6   8   3        0.56        0.39      0.42 o 
   7   8   3       13.44       19.44      2.93 o 
  -8   9   3       21.29       20.65      1.96 o 
  -7   9   3       37.34       34.18      2.07 o 
  -6   9   3        0.00        0.08      0.38 o 
  -5   9   3        0.86        1.38      0.47 o 
  -4   9   3      238.47      223.84      9.87 o 
  -3   9   3      199.13      204.40      8.95 o 
  -2   9   3       47.23       51.88      2.23 o 
  -1   9   3      105.15      119.35      4.26 o 
   0   9   3        2.29        2.51      0.29 o 
   1   9   3       17.66       18.47      1.51 o 
   2   9   3      247.11      227.35      8.01 o 
   3   9   3       39.16       42.80      2.59 o 
   4   9   3       11.90       14.91      1.98 o 
   5   9   3       14.57       14.90      1.24 o 
   6   9   3       10.34       12.73      1.41 o 
  -8  10   3        2.45        1.74      1.59 o 
  -7  10   3       34.34       31.65      1.94 o 
  -6  10   3       61.02       61.29      3.57 o 
  -5  10   3      112.87      111.41      5.11 o 
  -4  10   3      379.05      372.22     13.45 o 
  -3  10   3       73.58       70.77      7.67 o 
  -2  10   3       28.99       27.45      1.49 o 
  -1  10   3      854.89      892.08     27.26 o 
   0  10   3       17.17       15.20      1.48 o 
   1  10   3      370.33      358.39     11.07 o 
   2  10   3      848.95      853.87     29.07 o 
   3  10   3        1.54        1.12      0.44 o 
   4  10   3        5.47        5.90      0.68 o 
   5  10   3      164.80      156.43     10.56 o 
   6  10   3        5.18        5.33      0.82 o 
  -7  11   3        0.25        0.31      0.44 o 
  -6  11   3       20.46       16.97      1.46 o 
  -5  11   3       68.83       60.85      4.06 o 
  -4  11   3      129.70      120.71      5.83 o 
  -3  11   3        3.26        2.17      0.67 o 
  -2  11   3       40.84       40.53      1.68 o 
  -1  11   3       56.99       59.24      2.49 o 
   0  11   3      254.77      290.92      9.07 o 
   1  11   3      663.52      654.15     20.01 o 
   2  11   3        0.31        0.32      0.24 o 
   3  11   3        0.03        0.01      0.24 o 
   4  11   3        0.48        0.82      0.36 o 
   5  11   3       31.03       35.31      2.07 o 
   6  11   3        0.09       -0.07      0.38 o 
  -7  12   3        1.87        1.67      0.57 o 
  -6  12   3       25.86       25.12      1.64 o 
  -5  12   3      100.99       96.07      4.90 o 
  -4  12   3       68.02       66.81      3.35 o 
  -3  12   3      310.46      268.21     11.49 o 
  -2  12   3        7.15        6.59      0.98 o 
  -1  12   3      252.96      286.77      9.12 o 
   0  12   3       45.64       49.83      1.91 o 
   1  12   3      613.65      594.68     18.22 o 
   2  12   3       22.87       25.45      1.15 o 
   3  12   3       25.38       25.25      1.34 o 
   4  12   3       10.59       10.69      1.03 o 
   5  12   3       24.82       26.32      2.27 o 
   6  12   3       37.01       38.24      2.73 o 
  -7  13   3        5.27        4.38      0.99 o 
  -6  13   3        5.84        7.37      1.22 o 
  -5  13   3      125.50      107.04      5.37 o 
  -4  13   3      341.74      332.20     17.73 o 
  -3  13   3      174.03      167.80      6.49 o 
  -2  13   3        4.65        5.86      0.69 o 
  -1  13   3       11.20        9.03      0.79 o 
   0  13   3       12.10       14.97      0.96 o 
   1  13   3        2.46        3.07      0.41 o 
   2  13   3       71.65       63.76      2.35 o 
   3  13   3      257.79      244.26      8.80 o 
   4  13   3        1.16        1.76      0.46 o 
   5  13   3        2.03        2.37      0.53 o 
   6  13   3       35.31       38.13      2.68 o 
  -7  14   3        1.45        0.76      0.49 o 
  -6  14   3        0.05        0.19      0.41 o 
  -5  14   3      287.61      269.30     11.78 o 
  -4  14   3       20.04       19.87      1.73 o 
  -3  14   3       58.76       56.74      2.68 o 
  -2  14   3      102.62       90.89      4.83 o 
  -1  14   3       57.03       56.75      2.19 o 
   0  14   3       46.36       43.82      2.96 o 
   1  14   3      279.04      271.99      8.58 o 
   2  14   3      206.22      205.57      8.55 o 
   3  14   3       19.99       18.12      1.14 o 
   4  14   3        3.03        3.08      0.56 o 
   5  14   3        4.93        3.98      0.71 o 
   6  14   3        1.86        2.69      0.82 o 
  -7  15   3        0.00       -0.03      0.41 o 
  -6  15   3       46.95       44.33      3.59 o 
  -5  15   3      120.31      111.17      5.18 o 
  -4  15   3       23.37       18.98      1.39 o 
  -3  15   3       87.39       86.05      3.72 o 
  -2  15   3        0.56        0.59      0.37 o 
  -1  15   3       57.43       67.86      3.16 o 
   0  15   3      131.52      122.48      4.65 o 
   1  15   3      171.49      160.60      5.91 o 
   2  15   3      143.03      146.26      5.49 o 
   3  15   3        5.06        5.95      0.70 o 
   4  15   3       14.59       18.39      2.48 o 
   5  15   3        2.79        2.92      0.70 o 
  -7  16   3        3.23        5.01      1.29 o 
  -6  16   3       16.82       12.00      1.16 o 
  -5  16   3       64.85       65.50      6.74 o 
  -4  16   3       42.10       40.27      2.14 o 
  -3  16   3      311.68      300.53     11.01 o 
  -2  16   3        3.85        4.85      0.91 o 
  -1  16   3        4.54        4.69      0.55 o 
   0  16   3      432.41      431.70     15.04 o 
   1  16   3       96.37       92.73      3.96 o 
   2  16   3        1.74        2.26      0.46 o 
   3  16   3      344.52      369.48     13.10 o 
   4  16   3        0.17        0.62      0.40 o 
   5  16   3        5.13        5.71      0.87 o 
  -6  17   3       14.25       13.87      1.26 o 
  -5  17   3        9.70        6.80      1.39 o 
  -4  17   3       13.50       12.63      1.19 o 
  -3  17   3      189.80      187.22      7.20 o 
  -2  17   3      121.66      105.42      4.82 o 
  -1  17   3        2.57        1.97      0.49 o 
   0  17   3       96.71       85.13      4.11 o 
   1  17   3        0.20        0.59      0.33 o 
   2  17   3        0.52        0.31      0.36 o 
   3  17   3        0.39        0.47      0.37 o 
   4  17   3      178.15      181.53      9.51 o 
   5  17   3        9.40       12.75      1.70 o 
  -6  18   3       49.99       45.46      2.43 o 
  -5  18   3       10.91       10.26      1.23 o 
  -4  18   3       18.38       19.22      1.41 o 
  -3  18   3       35.56       37.47      2.41 o 
  -2  18   3      383.71      344.69     12.40 o 
  -1  18   3        0.41        1.13      0.44 o 
   0  18   3       20.36       17.10      1.14 o 
   1  18   3       28.44       30.73      3.18 o 
   2  18   3        0.87        0.40      0.38 o 
   3  18   3       18.28       21.54      1.37 o 
   4  18   3       75.08       72.27      4.61 o 
   5  18   3        0.09        0.32      0.44 o 
  -6  19   3       36.46       37.96      2.21 o 
  -5  19   3       13.05       11.46      1.13 o 
  -4  19   3        0.53        0.32      0.41 o 
  -3  19   3       12.46       12.22      1.18 o 
  -2  19   3        0.75        1.36      0.47 o 
  -1  19   3       47.10       49.31      2.84 o 
   0  19   3       55.02       55.89      2.47 o 
   1  19   3        7.58        9.43      0.94 o 
   2  19   3        4.30        5.48      0.75 o 
   3  19   3       20.15       19.14      2.32 o 
   4  19   3        0.32        0.36      0.42 o 
   5  19   3        0.74        0.69      0.72 o 
  -6  20   3        2.47        4.83      2.46 o 
  -5  20   3       14.28       13.49      1.52 o 
  -4  20   3        1.73        0.82      0.47 o 
  -3  20   3       47.43       50.63      3.18 o 
  -2  20   3       16.59       19.33      2.05 o 
  -1  20   3        0.58        0.79      0.48 o 
   0  20   3        9.40       10.14      1.04 o 
   1  20   3       23.25       22.63      3.17 o 
   2  20   3        0.90        0.83      0.44 o 
   3  20   3      100.81      103.18      5.80 o 
   4  20   3       14.02       12.97      1.92 o 
  -5  21   3        0.41        0.45      0.44 o 
  -4  21   3        2.37        1.53      0.61 o 
  -3  21   3       49.43       45.22      2.34 o 
  -2  21   3       34.07       29.59      1.99 o 
  -1  21   3        0.01       -0.11      0.38 o 
   0  21   3       27.21       29.18      1.87 o 
   1  21   3       21.75       18.62      2.79 o 
   2  21   3        8.32       10.24      1.71 o 
   3  21   3       51.03       54.61      3.47 o 
   4  21   3       14.10        9.65      1.42 o 
  -5  22   3       28.94       32.69      1.95 o 
  -4  22   3       63.43       58.33      3.08 o 
  -3  22   3        0.09       -0.27      0.36 o 
  -2  22   3       10.14       11.60      1.09 o 
  -1  22   3       30.05       28.16      1.87 o 
   0  22   3       16.90       15.33      1.61 o 
   1  22   3       27.23       27.58      2.24 o 
   2  22   3       58.85       65.36      3.97 o 
   3  22   3       25.37       27.34      3.18 o 
  -4  23   3       12.31       14.62      1.27 o 
  -3  23   3       19.98       19.50      1.43 o 
  -2  23   3        0.04        0.05      0.46 o 
  -1  23   3       25.07       27.32      1.90 o 
   0  23   3       37.48       37.31      2.63 o 
   1  23   3       34.05       41.71      2.83 o 
   2  23   3        2.41        4.44      0.90 o 
   3  23   3        1.38        0.55      0.54 o 
  -4  24   3       36.82       37.73      4.07 o 
  -3  24   3        9.76        9.08      1.02 o 
  -2  24   3        0.05       -0.02      0.43 o 
  -1  24   3       28.42       29.21      2.02 o 
   0  24   3       37.36       35.67      4.32 o 
   1  24   3        6.90        3.12      1.08 o 
   2  24   3        7.96       10.20      1.48 o 
   3  24   3        0.44        0.00      0.69 o 
  -3  25   3        4.61        4.71      0.80 o 
  -2  25   3       11.82       13.41      1.37 o 
  -1  25   3        4.16        4.03      1.01 o 
   0  25   3        0.67        0.77      0.75 o 
   1  25   3        2.23        3.31      1.13 o 
   2  25   3        2.81        4.38      0.94 o 
  -3  26   3        0.31        0.91      0.99 o 
  -2  26   3        0.00        0.39      0.48 o 
  -1  26   3        0.07        0.49      0.58 o 
   0  26   3        3.88        5.85      1.41 o 
   1  26   3        1.49        2.40      1.05 o 
  -8   0   4        0.24        0.77      1.13 o 
  -6   0   4      399.08      428.56     31.51 o 
  -4   0   4       56.39       56.83      2.87 o 
  -2   0   4        6.86       12.68      0.96 o 
   0   0   4      551.86      605.86     29.59 o 
   2   0   4      126.89      139.79      7.35 o 
   4   0   4      155.93      158.13      8.30 o 
   6   0   4        3.90        1.08      0.94 o 
  -8   1   4        0.76        1.26      0.78 o 
  -7   1   4       78.61       86.33      5.66 o 
  -6   1   4       19.08       12.57      1.69 o 
  -5   1   4      260.81      237.04     10.02 o 
  -4   1   4        3.79        5.66      0.54 o 
  -3   1   4      423.93      425.59     13.24 o 
  -2   1   4       55.32       48.07      1.85 o 
  -1   1   4        6.45        7.26      0.55 o 
   0   1   4      277.82      302.85      9.52 o 
   1   1   4     1475.41     1324.89     63.01 o 
   2   1   4       12.50       12.72      0.87 o 
   3   1   4      112.72      103.56      3.95 o 
   4   1   4       67.12       71.89      2.95 o 
   5   1   4        4.38        6.08      0.66 o 
   6   1   4       18.29       21.87      2.14 o 
  -8   2   4        3.63        2.36      0.95 o 
  -7   2   4        0.30        0.84      0.71 o 
  -6   2   4       29.28       31.74      2.82 o 
  -5   2   4       94.30       77.92      3.36 o 
  -4   2   4      159.64      143.44      4.88 o 
  -3   2   4        2.53        3.77      0.42 o 
  -2   2   4       78.24       83.23      2.95 o 
  -1   2   4        9.39       11.54      0.66 o 
   0   2   4       33.08       34.44      1.41 o 
   1   2   4       24.19       24.23      1.30 o 
   2   2   4        4.92        4.88      0.54 o 
   3   2   4       84.71       81.34      3.87 o 
   4   2   4       50.08       54.41      2.47 o 
   5   2   4       54.37       39.69      7.40 o 
   6   2   4        0.20       -0.10      0.50 o 
  -8   3   4        1.72        3.16      1.06 o 
  -7   3   4        9.67       12.28      3.27 o 
  -6   3   4        5.91        7.09      1.82 o 
  -5   3   4        1.81        1.31      0.45 o 
  -4   3   4        2.01        1.47      0.37 o 
  -3   3   4      157.45      148.78      4.50 o 
  -2   3   4       74.00       78.83      2.59 o 
  -1   3   4       58.94       65.02      2.61 o 
   0   3   4       57.06       63.89      2.62 o 
   1   3   4        9.22        8.36      0.63 o 
   2   3   4       14.45       13.14      0.91 o 
   3   3   4      185.60      175.08      6.38 o 
   4   3   4        0.73        1.07      0.36 o 
   5   3   4        0.00        0.27      0.39 o 
   6   3   4        3.20        2.85      0.91 o 
  -8   4   4        9.93       15.11      1.97 o 
  -7   4   4       40.86       35.48      3.07 o 
  -6   4   4       27.29       22.21      1.48 o 
  -5   4   4        0.03        0.12      0.32 o 
  -4   4   4        5.51        8.17      0.95 o 
  -3   4   4      200.24      195.67      6.48 o 
  -2   4   4      111.44      118.97      3.68 o 
  -1   4   4       11.05       10.20      1.92 o 
   0   4   4       46.43       48.61      1.88 o 
   1   4   4      102.60      110.27      3.67 o 
   2   4   4       87.44       93.53      3.62 o 
   3   4   4        2.95        2.65      0.46 o 
   4   4   4        4.15        3.51      0.53 o 
   5   4   4       88.34       92.93      5.28 o 
   6   4   4        2.26        2.09      0.59 o 
  -8   5   4       12.60       11.10      2.49 o 
  -7   5   4        2.16        1.66      0.67 o 
  -6   5   4      103.56      103.32      4.29 o 
  -5   5   4       72.75       63.49      3.20 o 
  -4   5   4      170.97      147.31      9.04 o 
  -3   5   4      693.90      630.18     21.80 o 
  -2   5   4        3.63        6.98      0.51 o 
  -1   5   4       37.41       33.76      1.53 o 
   0   5   4       70.72       74.78      2.65 o 
   1   5   4       67.57       73.95      3.39 o 
   2   5   4      406.64      396.58     14.75 o 
   3   5   4      252.78      243.35     10.02 o 
   4   5   4        0.95        1.23      0.37 o 
   5   5   4       11.65       11.53      1.02 o 
   6   5   4       13.62       14.03      1.45 o 
  -8   6   4        0.01       -0.36      0.85 o 
  -7   6   4       38.67       32.81      3.45 o 
  -6   6   4       15.28       16.11      1.34 o 
  -5   6   4       16.64       15.06      1.69 o 
  -4   6   4      104.92      129.75      5.26 o 
  -3   6   4      376.43      376.05     11.95 o 
  -2   6   4        7.84        6.94      0.62 o 
  -1   6   4      126.90      141.69      5.65 o 
   0   6   4        0.11        0.14      0.22 o 
   1   6   4        1.67        2.58      0.37 o 
   2   6   4      168.10      153.39      6.54 o 
   3   6   4      195.09      196.05     11.66 o 
   4   6   4        0.03       -0.27      0.27 o 
   5   6   4       37.47       37.51      4.45 o 
   6   6   4        4.41        3.44      0.91 o 
  -8   7   4       35.21       43.67      4.10 o 
  -7   7   4        1.31        0.57      0.58 o 
  -6   7   4       31.86       31.10      1.88 o 
  -5   7   4        1.03        1.55      0.54 o 
  -4   7   4      578.15      562.31     19.93 o 
  -3   7   4      116.00      115.85      4.10 o 
  -2   7   4       57.91       64.84      2.47 o 
  -1   7   4       11.98       16.76      0.81 o 
   0   7   4       53.17       60.54      2.30 o 
   1   7   4       24.90       24.14      1.54 o 
   2   7   4     1078.05      957.89     28.98 o 
   3   7   4       49.63       46.47      2.09 o 
   4   7   4        7.02        6.29      0.78 o 
   5   7   4        6.26        7.20      0.88 o 
   6   7   4        0.74        1.18      0.52 o 
  -7   8   4        9.18        6.84      1.16 o 
  -6   8   4       82.27       84.32      6.16 o 
  -5   8   4       17.98       16.32      1.32 o 
  -4   8   4        0.20       -0.26      0.36 o 
  -3   8   4      119.86      124.17      5.28 o 
  -2   8   4       84.59       88.78      3.47 o 
  -1   8   4       91.48       95.67      5.93 o 
   0   8   4       20.75       30.26      1.32 o 
   1   8   4      126.59      117.56      4.23 o 
   2   8   4      467.32      465.39     16.12 o 
   3   8   4       28.05       24.27      1.29 o 
   4   8   4        0.14        0.09      0.32 o 
   5   8   4       11.34       10.89      1.05 o 
   6   8   4        0.50        0.65      0.45 o 
  -8   9   4        4.45        4.56      1.55 o 
  -7   9   4       62.59       59.04      2.97 o 
  -6   9   4        7.71        5.62      0.83 o 
  -5   9   4        0.32        0.27      0.40 o 
  -4   9   4       58.11       51.36      2.56 o 
  -3   9   4        3.84        2.97      0.58 o 
  -2   9   4       17.22       16.36      0.97 o 
  -1   9   4        1.41        1.20      0.39 o 
   0   9   4       50.58       52.15      2.49 o 
   1   9   4       22.72       22.36      1.31 o 
   2   9   4        6.13        5.21      0.62 o 
   3   9   4        0.00       -0.09      0.26 o 
   4   9   4        9.98        9.46      0.94 o 
   5   9   4       43.15       44.75      2.99 o 
   6   9   4        0.08        0.05      0.39 o 
  -7  10   4       28.75       34.44      2.09 o 
  -6  10   4        3.85        4.19      0.76 o 
  -5  10   4       12.60       13.87      1.62 o 
  -4  10   4      555.63      545.16     19.34 o 
  -3  10   4       14.16       11.44      2.12 o 
  -2  10   4        2.37        1.04      0.33 o 
  -1  10   4      294.77      316.42     11.23 o 
   0  10   4       14.92       19.45      1.00 o 
   1  10   4       11.22       11.85      0.75 o 
   2  10   4       65.83       62.10      2.31 o 
   3  10   4        0.08        0.18      0.31 o 
   4  10   4       36.35       35.60      2.04 o 
   5  10   4       23.39       22.00      1.84 o 
   6  10   4        4.97        4.54      0.78 o 
  -7  11   4       23.24       21.31      1.62 o 
  -6  11   4       25.06       30.14      1.87 o 
  -5  11   4       80.23       77.00      4.15 o 
  -4  11   4      217.45      194.82     15.05 o 
  -3  11   4       49.95       46.63      2.35 o 
  -2  11   4       22.61       20.90      1.13 o 
  -1  11   4       99.51       85.48      3.48 o 
   0  11   4       86.27       46.71      2.42 o 
   1  11   4      320.72      318.95     10.04 o 
   2  11   4      103.97       97.65      4.06 o 
   3  11   4       16.60       15.31      1.81 o 
   4  11   4        1.55        1.39      0.50 o 
   5  11   4        8.72       10.73      1.07 o 
   6  11   4        0.57        0.62      0.61 o 
  -7  12   4        6.78        5.26      0.88 o 
  -6  12   4        4.15        4.67      0.79 o 
  -5  12   4      147.29      136.14      6.62 o 
  -4  12   4       39.24       40.07      2.16 o 
  -3  12   4        0.11        0.61      0.40 o 
  -2  12   4        0.38       -0.01      0.31 o 
  -1  12   4        0.26       -0.02      0.29 o 
   0  12   4       16.14       19.40      1.33 o 
   1  12   4      189.58      180.79      6.54 o 
   2  12   4        0.06        0.99      0.96 o 
   3  12   4       29.78       27.57      1.46 o 
   4  12   4       68.09       76.75      3.70 o 
   5  12   4       20.21       21.23      1.54 o 
  -7  13   4       10.33       11.47      1.19 o 
  -6  13   4        1.52        1.75      0.55 o 
  -5  13   4        6.08        9.21      1.01 o 
  -4  13   4       20.97       21.01      1.49 o 
  -3  13   4        8.69        8.86      0.93 o 
  -2  13   4      187.88      160.73      8.90 o 
  -1  13   4       64.20       71.95      4.99 o 
   0  13   4        6.80        7.21      0.71 o 
   1  13   4       62.87       55.79      2.77 o 
   2  13   4       43.51       44.62      1.82 o 
   3  13   4        1.30        1.40      0.40 o 
   4  13   4       70.64       65.32      3.26 o 
   5  13   4       31.11       31.45      1.97 o 
  -7  14   4       56.23       58.39      2.98 o 
  -6  14   4        4.96        5.19      0.85 o 
  -5  14   4        0.20       -0.23      0.34 o 
  -4  14   4       23.38       23.70      1.57 o 
  -3  14   4        4.32        4.51      0.71 o 
  -2  14   4        1.87        2.76      0.60 o 
  -1  14   4      112.89      117.23      4.55 o 
   0  14   4       95.98       95.35      4.33 o 
   1  14   4        0.80        0.77      0.34 o 
   2  14   4       20.87       26.21      3.02 o 
   3  14   4       40.73       40.78      1.95 o 
   4  14   4       39.02       37.98      3.19 o 
   5  14   4        1.11        1.27      0.56 o 
  -7  15   4       20.94       21.84      2.87 o 
  -6  15   4       75.22       72.15      3.43 o 
  -5  15   4        2.27        3.02      0.65 o 
  -4  15   4       22.85       21.48      1.52 o 
  -3  15   4       42.83       32.90      3.60 o 
  -2  15   4        0.67        0.22      0.34 o 
  -1  15   4       41.88       36.72      1.82 o 
   0  15   4       88.59       99.34      4.50 o 
   1  15   4       39.90       41.60      1.94 o 
   2  15   4       93.69      112.69      5.07 o 
   3  15   4        0.23        0.16      0.32 o 
   4  15   4        0.11        0.17      0.38 o 
   5  15   4        0.15        0.37      0.43 o 
  -6  16   4        2.46        1.98      0.63 o 
  -5  16   4       34.83       30.50      2.21 o 
  -4  16   4        2.79        2.77      0.69 o 
  -3  16   4       40.46       23.54      5.17 o 
  -2  16   4      160.69      149.58      8.47 o 
  -1  16   4       48.71       47.85      2.23 o 
   0  16   4       29.24       31.92      2.24 o 
   1  16   4       14.22       20.45      2.44 o 
   2  16   4        5.65        5.38      0.81 o 
   3  16   4       40.73       40.97      2.02 o 
   4  16   4       39.22       41.21      2.36 o 
   5  16   4        5.00        4.45      1.46 o 
  -6  17   4        2.49        2.07      0.61 o 
  -5  17   4       11.00       10.32      2.06 o 
  -4  17   4        0.02       -0.15      0.35 o 
  -3  17   4      185.33      162.65      9.44 o 
  -2  17   4        1.50        1.89      0.64 o 
  -1  17   4        0.43        0.25      0.44 o 
   0  17   4        0.83        0.93      0.38 o 
   1  17   4        3.22        3.77      0.56 o 
   2  17   4       16.43       16.90      1.25 o 
   3  17   4       23.72       27.10      1.76 o 
   4  17   4        5.22        7.02      0.94 o 
  -6  18   4       11.04        9.48      1.21 o 
  -5  18   4       36.40       39.38      2.20 o 
  -4  18   4        3.43        2.61      0.67 o 
  -3  18   4       99.77       92.60      4.73 o 
  -2  18   4       18.52       17.08      1.50 o 
  -1  18   4        1.77        1.55      0.59 o 
   0  18   4        4.26        3.79      0.57 o 
   1  18   4       16.16       15.68      1.20 o 
   2  18   4        5.61        6.38      0.81 o 
   3  18   4      104.83      123.25      5.64 o 
   4  18   4       16.46       12.84      2.17 o 
  -5  19   4        6.31        5.42      0.85 o 
  -4  19   4        4.23        4.69      0.81 o 
  -3  19   4        1.30        1.15      0.53 o 
  -2  19   4        2.58        2.46      0.71 o 
  -1  19   4       13.24       16.89      2.48 o 
   0  19   4        6.27        7.54      0.78 o 
   1  19   4       96.58      104.76      6.07 o 
   2  19   4       16.04       17.55      1.88 o 
   3  19   4        2.06        1.35      0.55 o 
   4  19   4       19.22       13.18      2.35 o 
  -5  20   4        2.70        2.52      0.68 o 
  -4  20   4        0.06        0.10      0.41 o 
  -3  20   4        1.58        1.96      0.72 o 
  -2  20   4      221.18      211.17      9.21 o 
  -1  20   4        4.81        5.48      1.08 o 
   0  20   4        3.46        3.34      0.73 o 
   1  20   4        0.02       -0.30      0.34 o 
   2  20   4       14.58       14.15      1.22 o 
   3  20   4       20.38       20.63      1.80 o 
  -5  21   4        4.36        4.78      1.49 o 
  -4  21   4       16.60       14.43      1.27 o 
  -3  21   4        5.05        6.37      1.07 o 
  -2  21   4      150.03      148.04      8.10 o 
  -1  21   4        4.71        4.90      0.88 o 
   0  21   4        0.20       -0.11      0.37 o 
   1  21   4       10.80       16.36      2.25 o 
   2  21   4        0.42        0.85      0.49 o 
   3  21   4        0.70        1.06      0.60 o 
  -4  22   4       20.48       18.14      1.45 o 
  -3  22   4        7.13        6.95      1.11 o 
  -2  22   4       23.81       26.27      1.94 o 
  -1  22   4       70.17       68.91      4.38 o 
   0  22   4        6.66        8.01      1.46 o 
   1  22   4        0.05       -0.10      0.37 o 
   2  22   4        1.83        1.76      0.69 o 
   3  22   4        0.23        0.02      0.44 o 
  -4  23   4       13.16       11.50      6.93 o 
  -3  23   4        3.11        3.43      0.92 o 
  -2  23   4        0.68        0.28      0.52 o 
  -1  23   4       44.75       47.48      3.41 o 
   0  23   4        0.14        0.38      0.52 o 
   1  23   4       31.51       36.14      2.17 o 
   2  23   4        9.18        8.68      1.16 o 
  -3  24   4        0.04       -0.18      0.48 o 
  -2  24   4        0.20        0.34      0.49 o 
  -1  24   4       21.32       24.91      1.84 o 
   0  24   4        0.66        0.33      0.58 o 
   1  24   4        2.57        4.86      1.33 o 
   2  24   4        0.02        0.06      0.64 o 
  -2  25   4        3.73        4.16      1.13 o 
  -1  25   4       24.15       24.89      3.96 o 
   0  25   4        6.54        6.94      1.16 o 
  -5   0   5       71.56       68.54      4.39 o 
  -3   0   5        0.01       -0.21      0.29 o 
  -1   0   5       24.48       27.24      1.96 o 
   1   0   5       30.91       31.67      2.66 o 
   3   0   5       54.24       56.52      3.50 o 
   5   0   5        6.53        4.84      0.91 o 
  -7   1   5       17.32       14.89      1.91 o 
  -6   1   5       33.48       34.11      8.64 o 
  -5   1   5       29.71       29.97      3.76 o 
  -4   1   5        4.18        6.38      1.02 o 
  -3   1   5      187.14      185.46      6.72 o 
  -2   1   5      519.11      534.30     16.46 o 
  -1   1   5       73.79       76.69      2.81 o 
   0   1   5       32.43       35.52      2.18 o 
   1   1   5        1.02        1.10      0.36 o 
   2   1   5        2.22        1.10      0.38 o 
   3   1   5      115.08      113.42      4.37 o 
   4   1   5       19.01       22.46      1.32 o 
   5   1   5        2.03        2.11      0.58 o 
  -7   2   5        0.15        0.07      0.56 o 
  -6   2   5        0.28       -0.24      0.56 o 
  -5   2   5        0.66        1.48      0.60 o 
  -4   2   5       20.37       19.04      1.29 o 
  -3   2   5      588.29      520.08     16.33 o 
  -2   2   5     1276.98     1340.61     37.33 o 
  -1   2   5       87.96       79.18      3.56 o 
   0   2   5       15.62       16.52      1.05 o 
   1   2   5      130.21      109.05      5.24 o 
   2   2   5       19.61       22.80      1.36 o 
   3   2   5      202.20      191.36      8.10 o 
   4   2   5      405.70      401.24     16.13 o 
   5   2   5       36.58       36.32      2.55 o 
  -7   3   5        1.19        1.11      0.83 o 
  -6   3   5       15.63       16.90      2.82 o 
  -5   3   5      459.00      439.12     23.77 o 
  -4   3   5      121.18      128.75      4.99 o 
  -3   3   5      309.56      350.22     13.24 o 
  -2   3   5       44.91       45.43      2.70 o 
  -1   3   5        0.99        0.79      0.36 o 
   0   3   5        2.27        1.57      0.40 o 
   1   3   5       74.31       81.71      3.79 o 
   2   3   5       60.21       57.35      2.47 o 
   3   3   5      456.08      456.29     15.81 o 
   4   3   5       66.48       73.10      3.04 o 
   5   3   5        6.56        5.71      0.95 o 
  -7   4   5       11.36        4.36      1.63 o 
  -6   4   5       25.31       27.42      3.70 o 
  -5   4   5        7.64        5.04      1.08 o 
  -4   4   5        1.01        0.53      0.33 o 
  -3   4   5       84.34       80.09      3.05 o 
  -2   4   5      139.66      133.27      5.15 o 
  -1   4   5      114.35      112.82      3.92 o 
   0   4   5        3.77        5.90      0.62 o 
   1   4   5       32.22       31.54      1.81 o 
   2   4   5        0.02        0.20      0.30 o 
   3   4   5      105.21       99.16      5.47 o 
   4   4   5        1.81        2.28      0.49 o 
   5   4   5       29.53       58.62      5.58 o 
  -7   5   5        4.58        4.97      1.46 o 
  -6   5   5       16.34       15.80      1.40 o 
  -5   5   5      293.82      313.74     11.70 o 
  -4   5   5      185.75      171.33      7.88 o 
  -3   5   5      117.73      110.31      4.48 o 
  -2   5   5       44.84       47.52      2.23 o 
  -1   5   5        0.01        0.34      0.28 o 
   0   5   5        8.57       11.16      0.78 o 
   1   5   5        0.21       -0.03      0.24 o 
   2   5   5      198.59      187.16      7.56 o 
   3   5   5       37.88       40.55      1.92 o 
   4   5   5        0.01        0.04      0.28 o 
   5   5   5        2.51        3.06      0.66 o 
  -7   6   5        0.00       -0.24      0.77 o 
  -6   6   5        0.12        0.12      0.43 o 
  -5   6   5       11.36       11.97      1.18 o 
  -4   6   5      149.88      124.33      7.41 o 
  -3   6   5      143.94      157.81      5.46 o 
  -2   6   5      245.06      229.95      8.46 o 
  -1   6   5       25.10       30.29      2.73 o 
   0   6   5      113.00      105.19      6.42 o 
   1   6   5       68.51       63.29      3.02 o 
   2   6   5       23.27       26.26      1.93 o 
   3   6   5       31.25       28.27      1.94 o 
   4   6   5       12.73       10.98      1.05 o 
   5   6   5        4.76        3.89      1.23 o 
  -7   7   5       10.82       11.58      2.16 o 
  -6   7   5        0.82        3.02      0.69 o 
  -5   7   5       21.01       24.85      1.63 o 
  -4   7   5      175.91      157.24      8.29 o 
  -3   7   5      167.04      181.58      6.88 o 
  -2   7   5       12.11        8.74      0.84 o 
  -1   7   5       14.65       11.53      1.49 o 
   0   7   5       84.37       67.35      3.21 o 
   1   7   5       43.05       47.25      2.11 o 
   2   7   5       83.11       81.94      3.33 o 
   3   7   5        1.51        1.56      0.42 o 
   4   7   5       21.35       23.47      1.60 o 
   5   7   5        1.01        1.14      0.49 o 
  -7   8   5       16.35       19.63      1.93 o 
  -6   8   5        0.71        0.69      0.46 o 
  -5   8   5        1.96        0.52      0.47 o 
  -4   8   5        3.36        5.91      0.82 o 
  -3   8   5       43.89       44.03      3.06 o 
  -2   8   5       43.19       43.41      2.44 o 
  -1   8   5      225.27      184.62      7.90 o 
   0   8   5       99.51       89.31      3.20 o 
   1   8   5       48.45       48.82      2.52 o 
   2   8   5        1.36        1.18      0.42 o 
   3   8   5       33.11       31.44      1.83 o 
   4   8   5        3.05        3.32      0.64 o 
   5   8   5       38.15       35.63      2.58 o 
  -7   9   5        6.63        5.55      0.92 o 
  -6   9   5       73.89       68.77      3.77 o 
  -5   9   5        9.78        8.14      1.02 o 
  -4   9   5      165.93      138.83      5.63 o 
  -3   9   5        4.69        6.75      0.86 o 
  -2   9   5        4.66        3.82      0.61 o 
  -1   9   5      112.93       88.99      3.65 o 
   0   9   5        8.86        8.07      0.91 o 
   1   9   5        0.00       -0.10      0.24 o 
   2   9   5       55.59       61.42      2.64 o 
   3   9   5       11.82       10.12      0.87 o 
   4   9   5       65.79       78.69     10.67 o 
   5   9   5       34.89       38.49      2.24 o 
  -7  10   5        2.50        3.46      0.77 o 
  -6  10   5       17.34       18.63      2.29 o 
  -5  10   5       30.45       29.25      1.84 o 
  -4  10   5        6.68        6.85      0.89 o 
  -3  10   5      216.65      208.34      7.95 o 
  -2  10   5        5.79        4.40      0.61 o 
  -1  10   5      147.53      143.75      5.52 o 
   0  10   5        5.04        2.95      0.52 o 
   1  10   5        1.99        1.47      0.35 o 
   2  10   5        0.50        0.61      0.32 o 
   3  10   5      140.01      125.03      9.17 o 
   4  10   5       17.16       16.83      1.32 o 
   5  10   5       27.86       25.38      3.22 o 
  -7  11   5       28.18       30.29      2.00 o 
  -6  11   5       69.91       65.01      3.18 o 
  -5  11   5       11.36        8.95      1.36 o 
  -4  11   5       29.95       28.57      2.14 o 
  -3  11   5        0.37        0.00      0.37 o 
  -2  11   5        3.18        2.89      0.55 o 
  -1  11   5       14.63        8.79      0.82 o 
   0  11   5       47.88       44.49      2.05 o 
   1  11   5        4.98        4.88      0.59 o 
   2  11   5        3.25        3.68      0.54 o 
   3  11   5        8.05        8.03      1.66 o 
   4  11   5       58.86       50.59      6.56 o 
   5  11   5        0.01        0.11      0.37 o 
  -7  12   5       12.16       14.81      1.53 o 
  -6  12   5        0.30       -0.08      0.34 o 
  -5  12   5        0.88        1.67      0.56 o 
  -4  12   5        4.69        3.34      0.85 o 
  -3  12   5       13.64       14.57      2.10 o 
  -2  12   5       60.18       57.11      2.73 o 
  -1  12   5       24.90       19.42      2.49 o 
   0  12   5        6.09        6.14      0.71 o 
   1  12   5       31.38       33.19      1.65 o 
   2  12   5        6.78        7.04      0.69 o 
   3  12   5        1.30        1.15      0.47 o 
   4  12   5        0.03       -0.09      0.36 o 
   5  12   5        8.36        7.93      1.37 o 
  -7  13   5        7.80        6.76      1.35 o 
  -6  13   5       12.22       13.76      1.28 o 
  -5  13   5       37.09       37.11      2.17 o 
  -4  13   5        1.47        1.08      0.54 o 
  -3  13   5        5.65        6.04      0.97 o 
  -2  13   5       49.44       43.79      3.36 o 
  -1  13   5        0.61       -0.10      0.30 o 
   0  13   5        3.46        4.62      0.61 o 
   1  13   5       12.96       12.84      2.53 o 
   2  13   5        0.19        0.28      0.34 o 
   3  13   5       18.09       18.02      1.34 o 
   4  13   5        0.30       -0.07      0.34 o 
  -6  14   5       55.76       56.02      3.47 o 
  -5  14   5        5.37        5.15      0.87 o 
  -4  14   5       12.49       11.93      1.24 o 
  -3  14   5        3.16        3.36      0.77 o 
  -2  14   5      218.33      222.23     16.54 o 
  -1  14   5        0.05        0.26      0.33 o 
   0  14   5       18.49       18.67      1.18 o 
   1  14   5        0.15       -0.03      0.28 o 
   2  14   5       36.75       33.18      4.18 o 
   3  14   5        4.44        6.06      0.85 o 
   4  14   5       39.75       41.20      2.35 o 
  -6  15   5        2.91        4.15      0.82 o 
  -5  15   5       19.21       17.31      1.45 o 
  -4  15   5        7.53        6.39      0.91 o 
  -3  15   5        0.13       -0.38      0.38 o 
  -2  15   5        9.09        8.24      1.11 o 
  -1  15   5        4.88        3.44      0.72 o 
   0  15   5        2.08        2.94      0.54 o 
   1  15   5        6.56        5.69      0.66 o 
   2  15   5        1.33        0.83      0.41 o 
   3  15   5       25.33       25.89      2.75 o 
   4  15   5        2.78        3.48      0.69 o 
  -6  16   5        1.46        2.02      0.62 o 
  -5  16   5       16.33       17.86      1.47 o 
  -4  16   5        3.10        2.96      1.07 o 
  -3  16   5        3.76        5.03      0.92 o 
  -2  16   5       25.91       26.65      1.93 o 
  -1  16   5        4.20        4.71      0.85 o 
   0  16   5       33.08       31.05      1.94 o 
   1  16   5       17.84       16.18      1.09 o 
   2  16   5        0.12        0.18      0.36 o 
   3  16   5        0.08        0.24      0.52 o 
   4  16   5        1.69        4.22      1.63 o 
  -6  17   5       10.48       11.07      2.51 o 
  -5  17   5        4.21        3.33      0.72 o 
  -4  17   5       19.58       13.67      2.43 o 
  -3  17   5       13.04       14.20      1.44 o 
  -2  17   5        0.60        1.76      1.10 o 
  -1  17   5        0.21       -0.26      0.41 o 
   0  17   5       18.12       16.96      1.46 o 
   1  17   5        3.02        2.37      0.50 o 
   2  17   5        0.12       -0.15      0.32 o 
   3  17   5        0.82        1.30      0.63 o 
  -5  18   5       32.79       36.70      2.16 o 
  -4  18   5        0.01        0.29      0.52 o 
  -3  18   5        7.65        4.76      0.98 o 
  -2  18   5       13.65       14.34      1.44 o 
  -1  18   5       33.38       34.93      2.22 o 
   0  18   5        5.98        5.57      0.69 o 
   1  18   5       42.50       48.34      3.18 o 
   2  18   5        3.95        3.95      0.71 o 
   3  18   5        5.32        5.97      1.04 o 
  -5  19   5       25.19       26.50      2.50 o 
  -4  19   5        8.29        9.31      1.28 o 
  -3  19   5        2.14        1.61      0.69 o 
  -2  19   5        9.54        9.95      1.20 o 
  -1  19   5        3.57        5.63      0.93 o 
   0  19   5       35.33       41.22      2.30 o 
   1  19   5       14.62       14.48      1.21 o 
   2  19   5        0.41        1.07      0.49 o 
   3  19   5        0.47        0.21      0.54 o 
  -4  20   5       12.75       13.93      1.51 o 
  -3  20   5        1.56        1.93      0.91 o 
  -2  20   5       39.50       35.59      2.30 o 
  -1  20   5        2.06        2.77      0.74 o 
   0  20   5        7.23        8.29      1.53 o 
   1  20   5        0.86        0.57      0.45 o 
   2  20   5        6.99        5.03      0.81 o 
  -4  21   5       12.76       12.89      2.37 o 
  -3  21   5        0.28        0.75      0.67 o 
  -2  21   5        0.05        0.00      0.45 o 
  -1  21   5       10.99       11.78      1.25 o 
   0  21   5        0.04        0.08      0.81 o 
   1  21   5        6.76        7.49      0.94 o 
   2  21   5       18.32       17.27      1.42 o 
  -3  22   5        3.80        3.67      0.89 o 
  -2  22   5        1.94        1.17      0.59 o 
  -1  22   5       20.06       13.96      1.83 o 
   0  22   5       11.94       14.63      1.65 o 
   1  22   5        9.13        9.03      1.01 o 
  -2  23   5       16.74       14.73      2.01 o 
  -1  23   5       33.73       36.61      2.31 o 
   0  23   5       16.42       12.76      5.77 o 
   1  23   5        0.89        1.79      1.16 o 
  -1  24   5        3.53        3.53      1.38 o 
  -6   0   6        0.29        1.08      1.02 o 
  -2   0   6      159.68      177.44      9.26 o 
   0   0   6      127.57       45.37      4.31 o 
   2   0   6        6.16        6.06      0.99 o 
   4   0   6      102.40       98.48      6.39 o 
  -7   1   6       17.19       16.16      2.00 o 
  -6   1   6        0.95        1.21      0.77 o 
  -5   1   6        0.26        1.23      0.56 o 
  -4   1   6        0.18        0.68      0.47 o 
  -3   1   6      189.70      184.95      8.64 o 
  -2   1   6      373.42      382.75     15.45 o 
  -1   1   6      100.86       98.57      3.91 o 
   0   1   6       12.34       18.02      2.50 o 
   1   1   6       20.13       18.98      1.75 o 
   2   1   6        5.97        6.54      0.78 o 
   3   1   6       73.12       69.54      2.95 o 
   4   1   6       72.91       66.30      3.73 o 
   5   1   6        0.00        0.14      0.58 o 
  -7   2   6       25.95       18.06      2.87 o 
  -6   2   6        4.19        2.65      1.35 o 
  -5   2   6       31.62       34.99      4.73 o 
  -4   2   6      116.27      102.09      8.33 o 
  -3   2   6       78.66       79.70      4.07 o 
  -2   2   6      228.76      224.15      8.10 o 
  -1   2   6       47.29       45.28      2.29 o 
   0   2   6       62.41       65.26      2.77 o 
   1   2   6       45.04       45.65      2.13 o 
   2   2   6       12.50       12.66      1.00 o 
   3   2   6        3.87        3.70      0.60 o 
   4   2   6       68.71       71.24      3.46 o 
   5   2   6        0.03       -0.25      0.44 o 
  -7   3   6       50.14       63.62      8.45 o 
  -6   3   6       22.58       28.07      3.17 o 
  -5   3   6       20.97       25.69      2.15 o 
  -4   3   6        5.44        4.65      0.71 o 
  -3   3   6       42.12       39.34      2.34 o 
  -2   3   6      133.81      135.01      5.30 o 
  -1   3   6      384.79      407.38     14.21 o 
   0   3   6      196.38      176.13      7.51 o 
   1   3   6       21.07       19.14      1.23 o 
   2   3   6       22.34       22.71      1.57 o 
   3   3   6       14.63       15.75      1.88 o 
   4   3   6        6.12        6.45      0.87 o 
   5   3   6       16.75       13.86      1.85 o 
  -7   4   6       72.91       87.52      6.40 o 
  -6   4   6       91.36      101.44      7.29 o 
  -5   4   6        0.87        2.04      0.77 o 
  -4   4   6        7.23        6.02      1.50 o 
  -3   4   6       94.93       92.08      9.95 o 
  -2   4   6       26.85       28.10      1.70 o 
  -1   4   6       55.51       52.26      2.34 o 
   0   4   6      122.25      105.38      4.57 o 
   1   4   6       20.75       20.31      1.82 o 
   2   4   6        5.31        6.05      0.70 o 
   3   4   6       13.87       16.02      1.24 o 
   4   4   6       22.75       21.25      1.93 o 
   5   4   6       13.46       14.33      1.91 o 
  -7   5   6       16.90       20.31      2.72 o 
  -6   5   6        0.24       -0.22      0.60 o 
  -5   5   6       16.51       16.61      2.74 o 
  -4   5   6        1.11        0.88      0.51 o 
  -3   5   6        0.21       -0.03      0.44 o 
  -2   5   6       10.65       12.55      1.05 o 
  -1   5   6        4.66        4.14      0.70 o 
   0   5   6      207.09      172.93      6.41 o 
   1   5   6        8.19        8.59      1.20 o 
   2   5   6        8.64        8.11      0.79 o 
   3   5   6        0.70        1.38      0.43 o 
   4   5   6       12.40       10.79      0.90 o 
  -7   6   6       14.47       14.20      2.32 o 
  -6   6   6        5.20        6.53      1.21 o 
  -5   6   6       20.57       23.58      1.72 o 
  -4   6   6       64.41       71.15      3.55 o 
  -3   6   6      157.74      163.79      6.35 o 
  -2   6   6      117.03      123.01      4.92 o 
  -1   6   6      376.07      357.39     23.84 o 
   0   6   6       39.35       36.48      1.81 o 
   1   6   6       14.96       14.60      1.05 o 
   2   6   6        6.19        6.69      0.73 o 
   3   6   6        0.10       -0.08      0.29 o 
   4   6   6       42.30       43.74      3.02 o 
  -7   7   6       18.63       18.53      2.77 o 
  -6   7   6        8.81       10.08      1.42 o 
  -5   7   6        6.47        7.61      1.03 o 
  -4   7   6       48.98       41.27      3.25 o 
  -3   7   6        7.04        6.08      0.81 o 
  -2   7   6        1.62        1.01      0.45 o 
  -1   7   6      175.20      195.63     14.22 o 
   0   7   6       80.07       90.52      4.21 o 
   1   7   6        7.48        7.54      0.74 o 
   2   7   6       44.62       46.18      3.03 o 
   3   7   6        3.08        3.71      0.61 o 
   4   7   6        0.52        0.03      0.36 o 
  -7   8   6        1.20        1.38      1.30 o 
  -6   8   6       90.93      124.11      7.99 o 
  -5   8   6        5.99        5.23      0.92 o 
  -4   8   6      144.47      140.56      7.72 o 
  -3   8   6      115.41      116.00      5.60 o 
  -2   8   6        0.01        0.16      0.34 o 
  -1   8   6       28.35       30.00      1.64 o 
   0   8   6       50.94       46.97      2.50 o 
   1   8   6        3.35        3.59      0.56 o 
   2   8   6        1.82        1.89      0.47 o 
   3   8   6        1.34        1.22      0.42 o 
   4   8   6        0.00       -0.06      0.34 o 
  -7   9   6       11.64       15.96      2.95 o 
  -6   9   6        5.31        5.47      0.93 o 
  -5   9   6       23.84       23.72      1.77 o 
  -4   9   6       14.76       12.85      1.40 o 
  -3   9   6        7.82        8.22      1.11 o 
  -2   9   6        0.43        0.52      0.36 o 
  -1   9   6      168.60      151.52      5.84 o 
   0   9   6       24.08       25.96      1.65 o 
   1   9   6        7.87        7.09      0.84 o 
   2   9   6        1.97        1.88      0.49 o 
   3   9   6       10.28        9.97      0.89 o 
   4   9   6        0.25        0.02      0.38 o 
  -6  10   6       15.32       19.26      1.59 o 
  -5  10   6        1.69        1.93      0.66 o 
  -4  10   6       37.53       42.67      2.68 o 
  -3  10   6        3.43        4.05      0.85 o 
  -2  10   6        9.13        6.83      0.80 o 
  -1  10   6       11.87        8.76      1.04 o 
   0  10   6       26.45       28.05      1.89 o 
   1  10   6        1.83        1.78      0.51 o 
   2  10   6       22.56       21.72      1.32 o 
   3  10   6        2.24        1.99      0.56 o 
   4  10   6        7.03        7.41      0.94 o 
  -6  11   6        0.60        0.39      0.48 o 
  -5  11   6        0.67        1.17      0.57 o 
  -4  11   6       29.44       31.30      2.17 o 
  -3  11   6       15.81       17.68      3.61 o 
  -2  11   6        3.20        1.85      0.55 o 
  -1  11   6       65.87       55.55      3.95 o 
   0  11   6       17.44       18.43      1.39 o 
   1  11   6        0.36        0.28      0.38 o 
   2  11   6       48.42       52.86      2.74 o 
   3  11   6        4.70        4.46      0.75 o 
   4  11   6        0.17        0.31      0.60 o 
  -6  12   6        7.98        8.52      1.11 o 
  -5  12   6        2.90        1.88      0.73 o 
  -4  12   6        0.94        0.96      0.57 o 
  -3  12   6       75.70       63.21      3.51 o 
  -2  12   6        0.06        0.51      0.47 o 
  -1  12   6        2.44        2.55      0.54 o 
   0  12   6        7.78       10.81      1.05 o 
   1  12   6        0.26        0.53      0.39 o 
   2  12   6       22.33       18.97      1.66 o 
   3  12   6        6.48        6.10      1.60 o 
   4  12   6        1.03        0.66      0.94 o 
  -6  13   6        7.04        7.90      1.06 o 
  -5  13   6        1.13        1.32      0.69 o 
  -4  13   6        7.06       12.42      1.39 o 
  -3  13   6       48.65       50.07      3.25 o 
  -2  13   6       15.52       11.27      1.27 o 
  -1  13   6       22.62       25.69      1.52 o 
   0  13   6       57.80       32.72      3.09 o 
   1  13   6        2.81        2.02      0.54 o 
   2  13   6        1.25        1.27      0.64 o 
   3  13   6        8.85        9.41      1.34 o 
  -6  14   6        0.44        0.17      0.49 o 
  -5  14   6       28.60       29.46      2.60 o 
  -4  14   6        0.22        0.49      0.51 o 
  -3  14   6      103.22       99.76      5.00 o 
  -2  14   6       19.66       18.87      4.16 o 
  -1  14   6       19.92       18.51      1.25 o 
   0  14   6        2.64        2.25      0.49 o 
   1  14   6       39.45       43.21      2.38 o 
   2  14   6        8.06        8.39      1.99 o 
   3  14   6        0.10        0.02      0.44 o 
  -5  15   6       12.77       16.79      1.68 o 
  -4  15   6        0.09        0.32      0.71 o 
  -3  15   6        0.80        1.09      0.64 o 
  -2  15   6        2.76        3.01      0.76 o 
  -1  15   6        0.01        0.31      0.35 o 
   0  15   6       15.05       15.89      1.37 o 
   1  15   6       31.48       33.36      2.62 o 
   2  15   6        0.17       -0.36      0.39 o 
   3  15   6        5.56        5.73      0.99 o 
  -5  16   6        1.96        2.88      0.91 o 
  -4  16   6        0.00       -0.30      0.44 o 
  -3  16   6        2.13        2.15      0.69 o 
  -2  16   6        0.03        0.03      0.43 o 
  -1  16   6        2.27        2.02      0.65 o 
   0  16   6        3.53        4.35      0.63 o 
   1  16   6       20.43       27.26      1.77 o 
   2  16   6        2.94        3.10      0.76 o 
  -4  17   6        7.14        7.96      1.22 o 
  -3  17   6        1.22        0.66      0.53 o 
  -2  17   6        0.03        0.75      0.53 o 
  -1  17   6       17.59       14.15      2.05 o 
   0  17   6        0.50        0.45      0.39 o 
   1  17   6        4.30        3.00      1.27 o 
   2  17   6        6.49        6.12      1.06 o 
  -4  18   6       12.84       12.03      1.45 o 
  -3  18   6        4.12        6.07      1.03 o 
  -2  18   6        2.31        2.19      0.71 o 
  -1  18   6        3.43        3.73      0.80 o 
   0  18   6       16.66       15.97      1.37 o 
   1  18   6        0.86        1.05      0.57 o 
   2  18   6        0.32        0.19      0.47 o 
  -3  19   6        2.44        2.38      0.75 o 
  -2  19   6       17.82       20.99      3.22 o 
  -1  19   6       10.78       10.15      1.18 o 
   0  19   6       25.28       27.60      2.32 o 
   1  19   6       17.35       17.90      1.68 o 
  -3  20   6       14.82       18.23      2.68 o 
  -2  20   6       14.11       20.21      2.81 o 
  -1  20   6        0.52        0.23      0.46 o 
   0  20   6       28.44       25.82      2.65 o 
   1  20   6        3.32        5.44      1.24 o 
  -2  21   6        0.83        1.63      0.82 o 
  -1  21   6        6.02        6.30      0.95 o 
   0  21   6        3.46        4.75      1.35 o 
  -5   0   7      201.82      203.17     18.25 o 
  -3   0   7        0.79        1.52      0.88 o 
  -1   0   7        1.49        1.71      0.99 o 
   1   0   7      352.00      299.40     22.17 o 
   3   0   7        0.14        0.39      0.45 o 
  -6   1   7       15.32       22.39      5.11 o 
  -5   1   7        1.20        2.23      1.00 o 
  -4   1   7       14.51       15.31      4.87 o 
  -3   1   7       14.44       16.22      2.44 o 
  -2   1   7       62.26       63.38      3.18 o 
  -1   1   7       10.61        8.82      0.86 o 
   0   1   7       24.38       23.42      1.78 o 
   1   1   7       14.40       15.74      1.14 o 
   2   1   7        1.93        2.47      0.52 o 
   3   1   7        0.60        0.48      0.36 o 
  -6   2   7       14.13       17.35      2.56 o 
  -5   2   7        5.43        6.09      1.14 o 
  -4   2   7       51.01       52.04      3.08 o 
  -3   2   7        0.37        0.47      0.48 o 
  -2   2   7       22.35        9.75      1.74 o 
  -1   2   7        1.96        1.60      0.57 o 
   0   2   7       14.13       11.89      1.33 o 
   1   2   7       24.53       24.88      1.60 o 
   2   2   7       18.11       20.43      2.82 o 
   3   2   7        0.51        0.70      0.38 o 
  -6   3   7        1.00        1.08      0.91 o 
  -5   3   7        6.56        7.84      1.29 o 
  -4   3   7        1.79        2.04      0.66 o 
  -3   3   7       35.98       36.41      2.13 o 
  -2   3   7       10.03       12.01      1.22 o 
  -1   3   7        0.38        0.95      0.48 o 
   0   3   7       10.99        7.05      1.60 o 
   1   3   7       47.62       53.68      2.99 o 
   2   3   7       17.49       20.51      1.31 o 
   3   3   7        1.14        0.55      0.36 o 
  -6   4   7        0.45       -0.48      0.72 o 
  -5   4   7       14.64       10.89      3.47 o 
  -4   4   7       22.79       28.18      2.74 o 
  -3   4   7        8.54        7.75      0.97 o 
  -2   4   7      147.51      149.79     10.98 o 
  -1   4   7       22.08       23.86      1.62 o 
   0   4   7       10.35        7.42      0.91 o 
   1   4   7       10.48       10.06      0.93 o 
   2   4   7       25.55       24.64      1.45 o 
   3   4   7        0.27        0.50      0.35 o 
  -6   5   7        4.02        6.56      1.62 o 
  -5   5   7        0.22       -0.09      0.61 o 
  -4   5   7        2.90        5.45      0.99 o 
  -3   5   7       44.17       50.40      2.72 o 
  -2   5   7       45.14       44.88      4.83 o 
  -1   5   7      105.59      102.18      6.34 o 
   0   5   7        1.87        0.47      0.39 o 
   1   5   7       66.89       68.53      4.04 o 
   2   5   7       11.28       11.82      1.08 o 
   3   5   7        0.27        0.07      0.31 o 
  -6   6   7        6.27        7.64      1.29 o 
  -5   6   7        0.38        0.11      0.67 o 
  -4   6   7       40.21       41.57      3.35 o 
  -3   6   7        3.63        6.16      0.88 o 
  -2   6   7       44.82       46.96      2.59 o 
  -1   6   7       74.95       78.04      3.82 o 
   0   6   7       37.58       28.62      3.17 o 
   1   6   7        7.77        8.40      0.98 o 
   2   6   7       14.18       14.90      1.12 o 
   3   6   7       17.15       23.53      3.33 o 
  -6   7   7       26.36       25.27      2.87 o 
  -5   7   7        2.55        2.41      1.08 o 
  -4   7   7        5.19        5.82      1.04 o 
  -3   7   7        1.87        1.51      0.52 o 
  -2   7   7        0.40        0.83      0.46 o 
  -1   7   7       36.18       36.05      2.10 o 
   0   7   7       32.71       29.38      2.49 o 
   1   7   7       20.30       20.70      1.47 o 
   2   7   7        0.21        0.08      0.30 o 
   3   7   7        0.08       -0.19      0.29 o 
  -6   8   7       45.62       77.15     12.96 o 
  -5   8   7        1.26        0.78      0.63 o 
  -4   8   7       10.27       12.89      1.43 o 
  -3   8   7        0.94        1.82      0.69 o 
  -2   8   7        0.40        0.72      0.47 o 
  -1   8   7       14.25       13.17      1.67 o 
   0   8   7       55.87       58.90      3.02 o 
   1   8   7       23.57       18.47      1.69 o 
   2   8   7        0.13        0.03      0.34 o 
   3   8   7        0.49        0.44      0.35 o 
  -6   9   7        0.44        0.80      0.83 o 
  -5   9   7       25.36       32.96      4.19 o 
  -4   9   7        3.42        4.42      1.00 o 
  -3   9   7       25.46       30.98      2.22 o 
  -2   9   7       35.41       34.47      2.07 o 
  -1   9   7       72.14       72.86      3.58 o 
   0   9   7       18.95       19.76      1.43 o 
   1   9   7        1.77        1.51      0.60 o 
   2   9   7       24.47       19.27      2.62 o 
   3   9   7        5.36        5.14      1.63 o 
  -6  10   7        2.03        4.50      1.66 o 
  -5  10   7        2.72        4.41      1.04 o 
  -4  10   7       55.35       55.00      3.28 o 
  -3  10   7        0.12        0.25      0.52 o 
  -2  10   7        0.00        0.04      0.37 o 
  -1  10   7      117.68      120.20      6.64 o 
   0  10   7       54.29       59.64      6.43 o 
   1  10   7        7.17        8.85      0.96 o 
   2  10   7       28.01       29.90      2.49 o 
  -5  11   7       10.88       11.18      1.46 o 
  -4  11   7       13.73       17.01      1.65 o 
  -3  11   7       24.68       25.61      2.02 o 
  -2  11   7       29.08       23.32      1.59 o 
  -1  11   7        5.93        7.61      0.93 o 
   0  11   7       83.51       86.60      4.96 o 
   1  11   7       19.65       23.57      2.93 o 
   2  11   7       78.90       90.95      5.27 o 
  -5  12   7        3.81        4.69      1.09 o 
  -4  12   7        1.97        1.63      0.69 o 
  -3  12   7       18.03       19.60      2.23 o 
  -2  12   7        0.12        0.06      0.49 o 
  -1  12   7        0.14       -0.07      0.36 o 
   0  12   7       69.43       68.91      3.44 o 
   1  12   7       14.17       11.62      2.07 o 
   2  12   7        2.77        3.49      0.71 o 
  -5  13   7       34.16       37.04      3.40 o 
  -4  13   7        6.60        7.26      1.13 o 
  -3  13   7       17.97       14.98      1.53 o 
  -2  13   7       10.78       10.48      2.43 o 
  -1  13   7        0.50        0.56      0.42 o 
   0  13   7        0.01        0.25      0.39 o 
   1  13   7        5.24        6.25      0.84 o 
   2  13   7        5.87        6.44      1.05 o 
  -4  14   7       44.64       44.70      2.82 o 
  -3  14   7        3.84        4.92      0.99 o 
  -2  14   7        7.21       10.06      1.25 o 
  -1  14   7       10.32        9.55      1.44 o 
   0  14   7        1.61        1.87      0.70 o 
   1  14   7        0.71        0.87      0.46 o 
  -4  15   7       17.40       18.99      2.27 o 
  -3  15   7        0.82        0.81      0.63 o 
  -2  15   7       20.33       18.13      2.06 o 
  -1  15   7       25.98       32.97      2.62 o 
   0  15   7        0.80        0.19      0.40 o 
   1  15   7       69.46       77.76      3.79 o 
  -4  16   7       14.28       12.37      3.26 o 
  -3  16   7        9.45        7.84      1.15 o 
  -2  16   7        0.14        0.14      0.54 o 
  -1  16   7       19.03       19.65      1.97 o 
   0  16   7        0.08        0.17      0.42 o 
   1  16   7        0.94        0.61      0.55 o 
  -3  17   7       12.15       12.40      2.95 o 
  -2  17   7      171.30      199.36     15.13 o 
  -1  17   7        0.58       -0.13      0.53 o 
   0  17   7        0.07       -0.42      0.42 o 
  -2  18   7        6.05        5.72      2.04 o 
  -1  18   7        5.50        4.89      1.63 o 
  -4   0   8        0.46        0.94      0.88 o 
   0   0   8        0.07       -0.16      0.44 o 
   2   0   8        5.50        8.72      1.59 o 
  -4   1   8        4.52        4.71      1.28 o 
  -3   1   8        6.04        5.23      1.02 o 
  -2   1   8        2.38        3.05      0.80 o 
  -1   1   8        9.89        7.15      1.29 o 
   0   1   8        5.45        4.57      0.72 o 
   1   1   8        0.45        0.66      0.40 o 
   2   1   8        0.07       -0.14      0.30 o 
  -5   2   8       14.88       16.98      2.57 o 
  -4   2   8        0.50       -0.05      0.49 o 
  -3   2   8        0.36        0.35      0.51 o 
  -2   2   8       27.61       30.40      2.26 o 
  -1   2   8       11.28       14.46      1.65 o 
   0   2   8        0.04        0.53      0.43 o 
   1   2   8        3.11        2.75      0.56 o 
   2   2   8        5.61        6.03      0.91 o 
  -5   3   8       21.28       22.31      3.04 o 
  -4   3   8        8.92       17.59      2.51 o 
  -3   3   8        1.07        1.21      0.79 o 
  -2   3   8        8.50        8.77      1.05 o 
  -1   3   8        7.98        9.28      1.68 o 
   0   3   8        0.92        0.68      0.47 o 
   1   3   8        7.89        7.33      0.81 o 
   2   3   8       26.28       20.97      1.76 o 
  -5   4   8       27.17       38.93      4.22 o 
  -4   4   8       11.07       18.09      2.62 o 
  -3   4   8        0.01       -0.06      0.52 o 
  -2   4   8        1.45        1.03      0.50 o 
  -1   4   8       18.66       19.74      3.68 o 
   0   4   8        0.33       -0.26      0.35 o 
   1   4   8        1.31        1.46      0.50 o 
   2   4   8        6.65        5.58      1.68 o 
  -5   5   8        2.10        2.93      1.35 o 
  -4   5   8       14.42       16.24      2.54 o 
  -3   5   8       64.42       67.39      7.08 o 
  -2   5   8       28.13       32.17      2.04 o 
  -1   5   8        3.74        3.69      0.73 o 
   0   5   8       11.26       13.42      1.25 o 
   1   5   8        1.37        1.87      0.84 o 
  -5   6   8       11.00        9.50      2.07 o 
  -4   6   8        6.45        9.91      2.02 o 
  -3   6   8        6.62        8.94      1.09 o 
  -2   6   8       15.33       20.01      1.56 o 
  -1   6   8       16.48       16.34      2.45 o 
   0   6   8        1.75        2.43      0.62 o 
   1   6   8        9.01       10.44      1.24 o 
  -5   7   8        6.65        8.04      1.91 o 
  -4   7   8       35.34       42.99      4.45 o 
  -3   7   8       30.01       38.31      2.87 o 
  -2   7   8        1.31        1.22      0.53 o 
  -1   7   8       13.26       13.60      1.23 o 
   0   7   8        1.93        1.25      0.62 o 
   1   7   8        1.91        2.02      0.63 o 
  -4   8   8        0.29       -0.14      0.51 o 
  -3   8   8        9.12       11.41      2.76 o 
  -2   8   8       15.08       22.80      6.32 o 
  -1   8   8        0.91        0.88      0.50 o 
   0   8   8       18.90       19.34      1.92 o 
   1   8   8        5.88        7.35      1.24 o 
  -4   9   8        8.98       11.10      1.53 o 
  -3   9   8       53.58       65.83      5.96 o 
  -2   9   8        1.03        1.46      0.54 o 
  -1   9   8       61.35       63.06      3.24 o 
   0   9   8       14.55       11.72      1.48 o 
   1   9   8        0.25        0.69      0.83 o 
  -4  10   8        6.32        7.19      1.32 o 
  -3  10   8        1.25        1.15      0.69 o 
  -2  10   8        3.39        3.63      0.74 o 
  -1  10   8        4.74        3.63      0.97 o 
   0  10   8        1.58        0.97      0.48 o 
  -4  11   8       11.80       15.44      2.65 o 
  -3  11   8       45.14       51.41      5.14 o 
  -2  11   8        2.55        4.34      0.99 o 
  -1  11   8       13.08       14.61      1.31 o 
   0  11   8       52.96       52.90      2.82 o 
  -3  12   8        2.08        0.58      0.94 o 
  -2  12   8        5.23        6.32      1.19 o 
  -1  12   8       69.86       71.63      4.30 o 
   0  12   8       32.44       34.40      3.45 o 
  -2  13   8       25.07       26.84      3.42 o 
  -1  13   8       54.49       78.53      6.43 o 
  -3   1   9        1.20        1.63      0.99 o 
  -2   2   9       49.00       58.73      5.27 o 
                                                 
